# Supplementary material for: Evidence for music therapy and music medicine in psychiatry: transdiagnostic meta-review of meta-analyses
Source: BJPsych Open. 2024 Dec 13;11(1):e4. doi: 10.1192/bjo.2024.826 (PMC11733488; doi:10.1192/bjo.2024.826)
Supplement: Lassner et al. supplementary material 5 — Lassner et al. supplementary material [file S2056472424008263sup005.zip › analysis_2023.08.18/analysis/any anxiety/any_anxiety_endpoint.txt]

                        SMD            95%-CI %W(random)      subgroup
Wu 2020              0.0201 [-0.4859; 0.5262]        5.6 substance_use
Li 2007a             0.6115 [ 0.0930; 1.1300]        5.5 schizophrenia
Chen 1992            1.4211 [ 0.8860; 1.9562]        5.3    depression
Radulovic 1996       0.2919 [-0.2171; 0.8008]        5.6    depression
Erkkilä 2011         0.3986 [-0.0987; 0.8959]        5.7    depression
Amiri 2019           0.4977 [-0.2305; 1.2259]        4.0      insomnia
Burrai 2020          0.5881 [ 0.2529; 0.9233]        7.1      insomnia
Liu 2016             0.4390 [ 0.0782; 0.7998]        6.9      insomnia
Cooke 2010           0.4896 [-0.0977; 1.0769]        4.9      dementia
Guétin 2009          2.3999 [ 1.3552; 3.4447]        2.5      dementia
Narme 2012-study 1   1.0056 [ 0.1053; 1.9060]        3.1      dementia
Narme 2012-study 1a  1.2288 [-0.1155; 2.5731]        1.7      dementia
Narme 2014          -0.0698 [-0.7147; 0.5750]        4.5      dementia
Raglio 2010a         0.2814 [-0.2714; 0.8342]        5.2      dementia
Raglio 2010b         0.0000 [-0.8765; 0.8765]        3.2      dementia
Raglio 2015          0.3358 [-0.2365; 0.9081]        5.1      dementia
Raglio 2015          0.4488 [-0.1295; 1.0270]        5.0      dementia
Sakamoto 2013        0.6025 [-0.3394; 1.5443]        2.9      dementia
Sakamoto 2013        0.3595 [-0.6162; 1.3352]        2.7      dementia
Sung 2012            0.3462 [-0.1867; 0.8790]        5.4      dementia
Svansdottir 2006    -0.2428 [-0.8822; 0.3966]        4.6      dementia
Thornley 2016       -1.6236 [-3.4202; 0.1730]        1.0      dementia
Vink 2013            0.8301 [-0.1679; 1.8281]        2.7      dementia

Number of studies: k = 23
Number of observations: o = 1084

                        SMD           95%-CI    z  p-value
Random effects model 0.4679 [0.2741; 0.6617] 4.73 < 0.0001

Quantifying heterogeneity:
 tau^2 = 0.1083 [0.0614; 0.5082]; tau = 0.3291 [0.2478; 0.7129]
 I^2 = 53.7% [25.6%; 71.1%]; H = 1.47 [1.16; 1.86]

Test of heterogeneity:
     Q d.f. p-value
 47.48   22  0.0013

Results for subgroups (random effects model):
                           k    SMD            95%-CI  tau^2    tau     Q   I^2
subgroup = substance_use   1 0.0201 [-0.4859; 0.5262]     --     --  0.00    --
subgroup = schizophrenia   1 0.6115 [ 0.0930; 1.1300]     --     --  0.00    --
subgroup = depression      3 0.6985 [ 0.0084; 1.3886] 0.3032 0.5506 10.83 81.5%
subgroup = insomnia        3 0.5168 [ 0.2842; 0.7495]      0      0  0.36  0.0%
subgroup = dementia       15 0.4260 [ 0.1344; 0.7175] 0.1637 0.4046 30.11 53.5%

Test for subgroup differences (random effects model):
                  Q d.f. p-value
Between groups 3.97    4  0.4100

Details on meta-analytical method:
- Inverse variance method
- DerSimonian-Laird estimator for tau^2
- Jackson method for confidence interval of tau^2 and tau
- Hedges' g (bias corrected standardised mean difference; using exact formulae)
