# Supplementary material for: Evidence for music therapy and music medicine in psychiatry: transdiagnostic meta-review of meta-analyses
Source: BJPsych Open. 2024 Dec 13;11(1):e4. doi: 10.1192/bjo.2024.826 (PMC11733488; doi:10.1192/bjo.2024.826)
Supplement: Lassner et al. supplementary material 5 — Lassner et al. supplementary material [file S2056472424008263sup005.zip › analysis_2023.08.18/analysis/any anxiety/any_anxiety_followup.txt]

                        SMD            95%-CI %W(random)      subgroup
Wu 2020              0.1749 [-0.3321; 0.6820]       15.6 substance_use
Guétin 2009          1.6178 [ 0.6729; 2.5627]        8.8      dementia
Narme 2012-study 1a  0.4141 [-0.7917; 1.6198]        6.3      dementia
Narme 2014          -0.3204 [-0.9696; 0.3289]       13.0      dementia
Raglio 2010a         0.2012 [-0.3501; 0.7526]       14.8      dementia
Raglio 2015          0.3030 [-0.2686; 0.8746]       14.4      dementia
Raglio 2015          0.5754 [-0.0074; 1.1581]       14.2      dementia
Svansdottir 2006    -0.4239 [-1.0765; 0.2288]       12.9      dementia

Number of studies: k = 8
Number of observations: o = 325

                        SMD            95%-CI    z p-value
Random effects model 0.2541 [-0.1034; 0.6116] 1.39  0.1636

Quantifying heterogeneity:
 tau^2 = 0.1462 [0.0138; 1.2262]; tau = 0.3823 [0.1176; 1.1073]
 I^2 = 57.4% [6.6%; 80.6%]; H = 1.53 [1.03; 2.27]

Test of heterogeneity:
     Q d.f. p-value
 16.45    7  0.0213

Results for subgroups (random effects model):
                           k    SMD            95%-CI  tau^2    tau     Q   I^2
subgroup = substance_use   1 0.1749 [-0.3321; 0.6820]     --     --  0.00    --
subgroup = dementia        7 0.2782 [-0.1528; 0.7092] 0.2056 0.4534 16.41 63.4%

Test for subgroup differences (random effects model):
                  Q d.f. p-value
Between groups 0.09    1  0.7611

Details on meta-analytical method:
- Inverse variance method
- DerSimonian-Laird estimator for tau^2
- Jackson method for confidence interval of tau^2 and tau
- Hedges' g (bias corrected standardised mean difference; using exact formulae)
