# Supplementary material for: Evidence for music therapy and music medicine in psychiatry: transdiagnostic meta-review of meta-analyses
Source: BJPsych Open. 2024 Dec 13;11(1):e4. doi: 10.1192/bjo.2024.826 (PMC11733488; doi:10.1192/bjo.2024.826)
Supplement: Lassner et al. supplementary material 5 — Lassner et al. supplementary material [file S2056472424008263sup005.zip › analysis_2023.08.18/analysis/any depression/any_depression_endpoint.txt]

                     SMD            95%-CI %W(random)      subgroup
Wen 2005          0.5222 [-0.2089; 1.2532]        3.5 schizophrenia
Albornoz 2011     0.7472 [-0.0854; 1.5798]        3.1    depression
Chen 1992         2.0286 [ 1.4378; 2.6193]        4.1    depression
Radulovic 1996    0.5823 [ 0.0650; 1.0997]        4.4    depression
Erkkilä 2011      0.3761 [-0.1206; 0.8728]        4.5    depression
Li 2007a          0.6845 [ 0.1628; 1.2061]        4.4 schizophrenia
Hanser 1994       1.9918 [ 0.8796; 3.1039]        2.2    depression
Zerhusen 1995     0.4073 [-0.2359; 1.0504]        3.9    depression
Albornoz 2009     0.6855 [-0.1421; 1.5130]        3.1 substance_use
Murphy 2008       0.1178 [-0.8710; 1.1066]        2.6 substance_use
Wu 2020           0.2458 [-0.2623; 0.7539]        4.5 substance_use
Lu 2013           0.7324 [ 0.2631; 1.2017]        4.7 schizophrenia
Porter 2017       0.3355 [-0.3432; 1.0143]        3.7        autism
Amiri 2019        3.3366 [ 2.1849; 4.4884]        2.1      insomnia
Burrai 2020       0.8737 [ 0.5300; 1.2174]        5.2      insomnia
Ceccato 2012     -0.1066 [-0.6631; 0.4500]        4.3      dementia
Cooke 2010        0.0694 [-0.5087; 0.6476]        4.2      dementia
Guétin 2009       0.4649 [-0.3182; 1.2479]        3.3      dementia
Lin 2011          0.6513 [ 0.2486; 1.0541]        5.0      dementia
Narme 2014        0.1657 [-0.4802; 0.8116]        3.9      dementia
Raglio 2010a      0.2145 [-0.3370; 0.7661]        4.3      dementia
Raglio 2010b      0.3420 [-0.5424; 1.2264]        2.9      dementia
Raglio 2015       0.2005 [-0.3376; 0.7385]        4.3      dementia
Raglio 2015       0.2315 [-0.3092; 0.7723]        4.3      dementia
Svansdottir 2006  0.0646 [-0.7257; 0.8550]        3.3      dementia
Thornley 2016     0.5332 [-0.9419; 2.0082]        1.5      dementia
Vink 2013         0.2907 [-0.6708; 1.2523]        2.7      dementia

Number of studies: k = 27
Number of observations: o = 1249

                        SMD           95%-CI    z  p-value
Random effects model 0.5658 [0.3563; 0.7753] 5.29 < 0.0001

Quantifying heterogeneity:
 tau^2 = 0.1878 [0.1214; 0.6153]; tau = 0.4333 [0.3484; 0.7844]
 I^2 = 66.1% [49.2%; 77.4%]; H = 1.72 [1.40; 2.10]

Test of heterogeneity:
     Q d.f.  p-value
 76.70   26 < 0.0001

Results for subgroups (random effects model):
                           k    SMD            95%-CI  tau^2    tau     Q   I^2
subgroup = schizophrenia   3 0.6759 [ 0.3611; 0.9908]      0      0  0.23  0.0%
subgroup = depression      6 0.9710 [ 0.3679; 1.5741] 0.4409 0.6640 25.74 80.6%
subgroup = substance_use   3 0.3262 [-0.0704; 0.7228]      0      0  0.99  0.0%
subgroup = autism          1 0.3355 [-0.3432; 1.0143]     --     --  0.00    --
subgroup = insomnia        2 2.0413 [-0.3691; 4.4517] 2.8451 1.6867 16.13 93.8%
subgroup = dementia       12 0.2686 [ 0.0890; 0.4482]      0      0  6.53  0.0%

Test for subgroup differences (random effects model):
                   Q d.f. p-value
Between groups 10.40    5  0.0647

Details on meta-analytical method:
- Inverse variance method
- DerSimonian-Laird estimator for tau^2
- Jackson method for confidence interval of tau^2 and tau
- Hedges' g (bias corrected standardised mean difference; using exact formulae)
