# Supplementary material for: Evidence for music therapy and music medicine in psychiatry: transdiagnostic meta-review of meta-analyses
Source: BJPsych Open. 2024 Dec 13;11(1):e4. doi: 10.1192/bjo.2024.826 (PMC11733488; doi:10.1192/bjo.2024.826)
Supplement: Lassner et al. supplementary material 5 — Lassner et al. supplementary material [file S2056472424008263sup005.zip › analysis_2023.08.18/analysis/any depression/any_depression_followup.txt]

                     SMD            95%-CI %W(random)      subgroup
Wu 2020           0.1085 [-0.3979; 0.6150]       13.8 substance_use
Porter 2017       0.5973 [-0.0730; 1.2677]        7.9        autism
Guétin 2009      -0.0554 [-0.8585; 0.7477]        5.5      dementia
Lin 2011          0.0216 [-0.3705; 0.4136]       23.0      dementia
Narme 2014        0.0663 [-0.5786; 0.7112]        8.5      dementia
Raglio 2010a     -0.0259 [-0.5758; 0.5239]       11.7      dementia
Raglio 2015       0.0370 [-0.4998; 0.5738]       12.3      dementia
Raglio 2015       0.0667 [-0.4702; 0.6036]       12.3      dementia
Svansdottir 2006  0.0517 [-0.7877; 0.8911]        5.0      dementia

Number of studies: k = 9
Number of observations: o = 450

                        SMD            95%-CI    z p-value
Random effects model 0.0819 [-0.1062; 0.2700] 0.85  0.3936

Quantifying heterogeneity:
 tau^2 = 0 [0.0000; 0.0296]; tau = 0 [0.0000; 0.1721]
 I^2 = 0.0% [0.0%; 64.8%]; H = 1.00 [1.00; 1.69]

Test of heterogeneity:
    Q d.f. p-value
 2.67    8  0.9533

Results for subgroups (random effects model):
                           k    SMD            95%-CI tau^2 tau    Q  I^2
subgroup = substance_use   1 0.1085 [-0.3979; 0.6150]    --  -- 0.00   --
subgroup = autism          1 0.5973 [-0.0730; 1.2677]    --  -- 0.00   --
subgroup = dementia        7 0.0254 [-0.1872; 0.2380]     0   0 0.12 0.0%

Test for subgroup differences (random effects model):
                  Q d.f. p-value
Between groups 2.55    2  0.2790

Details on meta-analytical method:
- Inverse variance method
- DerSimonian-Laird estimator for tau^2
- Jackson method for confidence interval of tau^2 and tau
- Hedges' g (bias corrected standardised mean difference; using exact formulae)
