# Supplementary material for: Evidence for music therapy and music medicine in psychiatry: transdiagnostic meta-review of meta-analyses
Source: BJPsych Open. 2024 Dec 13;11(1):e4. doi: 10.1192/bjo.2024.826 (PMC11733488; doi:10.1192/bjo.2024.826)
Supplement: Lassner et al. supplementary material 5 — Lassner et al. supplementary material [file S2056472424008263sup005.zip › analysis_2023.08.18/analysis/any qol/any_qol_endpoint.txt]

                        SMD            95%-CI %W(random)      subgroup
Chang 2013           1.8239 [ 1.2698; 2.3780]        6.2 schizophrenia
Ulrich 2007          0.0475 [-0.6600; 0.7550]        5.1 schizophrenia
Bieleninik 2017      0.1949 [-0.0466; 0.4364]        8.6        autism
Sharda 2018          0.5087 [-0.0498; 1.0672]        6.2        autism
Yurteri 2019         0.7640 [-0.0700; 1.5980]        4.4        autism
Erkkilä 2011         0.2641 [-0.2303; 0.7585]        6.7    depression
Burrai 2020          0.4805 [ 0.1476; 0.8133]        8.0      insomnia
Jespersen 2019       0.8718 [ 0.1634; 1.5801]        5.1      insomnia
Cho 2016             0.8113 [-0.1354; 1.7581]        3.8      dementia
Cho 2016             0.2284 [-0.8239; 1.2806]        3.3      dementia
Cooke 2010           0.3096 [-0.2722; 0.8913]        6.0      dementia
Hsu 2015             2.0630 [ 0.5447; 3.5813]        1.9      dementia
Liesk 2015           0.3080 [-0.4978; 1.1137]        4.5      dementia
Narme 2012-study 1   0.5411 [-0.3162; 1.3985]        4.2      dementia
Narme 2012-study 1a  2.2642 [ 0.6023; 3.9261]        1.7      dementia
Narme 2014          -0.2185 [-0.8653; 0.4283]        5.6      dementia
Raglio 2015          0.0336 [-0.5032; 0.5704]        6.4      dementia
Raglio 2015         -0.0328 [-0.5696; 0.5040]        6.4      dementia
Ridder 2013          0.2464 [-0.3685; 0.8613]        5.8      dementia

Number of studies: k = 19
Number of observations: o = 1032

                        SMD           95%-CI    z  p-value
Random effects model 0.4726 [0.2357; 0.7096] 3.91 < 0.0001

Quantifying heterogeneity:
 tau^2 = 0.1541 [0.0691; 0.6364]; tau = 0.3926 [0.2628; 0.7977]
 I^2 = 64.5% [42.1%; 78.2%]; H = 1.68 [1.31; 2.14]

Test of heterogeneity:
     Q d.f.  p-value
 50.71   18 < 0.0001

Results for subgroups (random effects model):
                           k    SMD            95%-CI  tau^2    tau     Q   I^2
subgroup = schizophrenia   2 0.9499 [-0.7908; 2.6906] 1.4728 1.2136 15.01 93.3%
subgroup = autism          3 0.3193 [ 0.0420; 0.5966] 0.0140 0.1182  2.41 17.2%
subgroup = depression      1 0.2641 [-0.2303; 0.7585]     --     --  0.00    --
subgroup = insomnia        2 0.5512 [ 0.2500; 0.8525]      0      0  0.96  0.0%
subgroup = dementia       11 0.3215 [ 0.0216; 0.6214] 0.0960 0.3098 16.68 40.0%

Test for subgroup differences (random effects model):
                  Q d.f. p-value
Between groups 2.19    4  0.7006

Details on meta-analytical method:
- Inverse variance method
- DerSimonian-Laird estimator for tau^2
- Jackson method for confidence interval of tau^2 and tau
- Hedges' g (bias corrected standardised mean difference; using exact formulae)
