# Supplementary material for: Evidence for music therapy and music medicine in psychiatry: transdiagnostic meta-review of meta-analyses
Source: BJPsych Open. 2024 Dec 13;11(1):e4. doi: 10.1192/bjo.2024.826 (PMC11733488; doi:10.1192/bjo.2024.826)
Supplement: Lassner et al. supplementary material 5 — Lassner et al. supplementary material [file S2056472424008263sup005.zip › analysis_2023.08.18/analysis/any qol/any_qol_followup.txt]

                        SMD            95%-CI %W(random) subgroup
Bieleninik 2017      0.0432 [-0.2052; 0.2917]       35.6   autism
Hsu 2015             1.9580 [ 0.4723; 3.4436]        4.1 dementia
Narme 2012-study 1a  0.6514 [-0.5817; 1.8845]        5.7 dementia
Narme 2014           0.4256 [-0.2272; 1.0783]       15.4 dementia
Raglio 2015          0.1429 [-0.3945; 0.6803]       19.6 dementia
Raglio 2015         -0.0880 [-0.6250; 0.4490]       19.6 dementia

Number of studies: k = 6
Number of observations: o = 429

                        SMD            95%-CI    z p-value
Random effects model 0.2090 [-0.1059; 0.5240] 1.30  0.1933

Quantifying heterogeneity:
 tau^2 = 0.0565 [0.0000; 1.8832]; tau = 0.2378 [0.0000; 1.3723]
 I^2 = 40.4% [0.0%; 76.4%]; H = 1.29 [1.00; 2.06]

Test of heterogeneity:
    Q d.f. p-value
 8.39    5  0.1362

Results for subgroups (random effects model):
                      k    SMD            95%-CI  tau^2    tau    Q   I^2
subgroup = autism     1 0.0432 [-0.2052; 0.2917]     --     -- 0.00    --
subgroup = dementia   5 0.3452 [-0.1167; 0.8071] 0.1194 0.3456 7.43 46.2%

Test for subgroup differences (random effects model):
                  Q d.f. p-value
Between groups 1.27    1  0.2591

Details on meta-analytical method:
- Inverse variance method
- DerSimonian-Laird estimator for tau^2
- Jackson method for confidence interval of tau^2 and tau
- Hedges' g (bias corrected standardised mean difference; using exact formulae)
