# Supplementary material for: Evidence for music therapy and music medicine in psychiatry: transdiagnostic meta-review of meta-analyses
Source: BJPsych Open. 2024 Dec 13;11(1):e4. doi: 10.1192/bjo.2024.826 (PMC11733488; doi:10.1192/bjo.2024.826)
Supplement: Lassner et al. supplementary material 5 — Lassner et al. supplementary material [file S2056472424008263sup005.zip › analysis_2023.08.18/analysis/autism/autism_adaptive_behavior_endpoint.txt]

                    SMD            95%-CI %W(random)
Arezina 2011     1.8163 [ 0.3858; 3.2469]        5.0
Brownell 2002    0.2094 [-1.1835; 1.6024]        5.2
Kim 2008         1.0151 [ 0.0717; 1.9585]        9.1
Thomas 2003      2.1128 [ 0.5907; 3.6349]        4.5
Bieleninik 2017 -0.0660 [-0.2880; 0.1559]       22.2
Chen 2010        0.1657 [-0.5514; 0.8827]       12.3
Porter 2017      0.0755 [-0.6100; 0.7610]       12.9
Rabeyron 2020    0.0421 [-0.6123; 0.6965]       13.4
Sharda 2018      0.0622 [-0.4928; 0.6171]       15.4

Number of studies: k = 9
Number of observations: o = 514

                        SMD            95%-CI    z p-value
Random effects model 0.3195 [-0.0389; 0.6779] 1.75  0.0806

Quantifying heterogeneity:
 tau^2 = 0.1375 [0.0321; 1.6412]; tau = 0.3708 [0.1793; 1.2811]
 I^2 = 55.7% [6.5%; 79.0%]; H = 1.50 [1.03; 2.18]

Test of heterogeneity:
     Q d.f. p-value
 18.05    8  0.0208

Details on meta-analytical method:
- Inverse variance method
- DerSimonian-Laird estimator for tau^2
- Jackson method for confidence interval of tau^2 and tau
- Hedges' g (bias corrected standardised mean difference; using exact formulae)
