# Supplementary material for: Evidence for music therapy and music medicine in psychiatry: transdiagnostic meta-review of meta-analyses
Source: BJPsych Open. 2024 Dec 13;11(1):e4. doi: 10.1192/bjo.2024.826 (PMC11733488; doi:10.1192/bjo.2024.826)
Supplement: Lassner et al. supplementary material 5 — Lassner et al. supplementary material [file S2056472424008263sup005.zip › analysis_2023.08.18/analysis/autism/autism_adaptive_behavior_followup.txt]

                    SMD            95%-CI %W(random)
Porter 2017      0.5602 [-0.1192; 1.2396]       38.7
Bieleninik 2017 -0.1245 [-0.3555; 0.1064]       61.3

Number of studies: k = 2
Number of observations: o = 325

                        SMD            95%-CI    z p-value
Random effects model 0.1402 [-0.5133; 0.7938] 0.42  0.6741

Quantifying heterogeneity:
 tau^2 = 0.1674; tau = 0.4092; I^2 = 71.4% [0.0%; 93.6%]; H = 1.87 [1.00; 3.94]

Test of heterogeneity:
    Q d.f. p-value
 3.50    1  0.0614

Details on meta-analytical method:
- Inverse variance method
- DerSimonian-Laird estimator for tau^2
- Hedges' g (bias corrected standardised mean difference; using exact formulae)
