# Supplementary material for: Evidence for music therapy and music medicine in psychiatry: transdiagnostic meta-review of meta-analyses
Source: BJPsych Open. 2024 Dec 13;11(1):e4. doi: 10.1192/bjo.2024.826 (PMC11733488; doi:10.1192/bjo.2024.826)
Supplement: Lassner et al. supplementary material 5 — Lassner et al. supplementary material [file S2056472424008263sup005.zip › analysis_2023.08.18/analysis/autism/autism_adverse_event_endpoint.txt]

Number of observations: o = 290
Number of events: e = 281

                    OR           95%-CI     z p-value
Bieleninik 2017 0.6516 [0.1598; 2.6580] -0.60  0.5505
