# Supplementary material for: Evidence for music therapy and music medicine in psychiatry: transdiagnostic meta-review of meta-analyses
Source: BJPsych Open. 2024 Dec 13;11(1):e4. doi: 10.1192/bjo.2024.826 (PMC11733488; doi:10.1192/bjo.2024.826)
Supplement: Lassner et al. supplementary material 5 — Lassner et al. supplementary material [file S2056472424008263sup005.zip › analysis_2023.08.18/analysis/autism/autism_autism_symptoms_endpoint.txt]

                       SMD            95%-CI %W(random)
Bharathi 2019       1.1279 [ 0.5396; 1.7163]       12.1
Bieleninik 2017    -0.1675 [-0.3898; 0.0548]       13.5
Chen 2010           0.9543 [ 0.1935; 1.7151]       11.2
Chen 2013           1.8678 [ 0.9043; 2.8313]       10.0
Huang 2015          1.3489 [ 0.7848; 1.9130]       12.2
LaGasse 2014        0.2641 [-0.6935; 1.2218]       10.0
Mateos-Moreno 2013  1.9306 [ 0.6880; 3.1732]        8.5
Rabeyron 2020      -0.2159 [-0.8723; 0.4406]       11.7
Yurteri 2019        0.8330 [-0.0073; 1.6732]       10.7

Number of studies: k = 9
Number of observations: o = 575

                        SMD           95%-CI    z p-value
Random effects model 0.8262 [0.2444; 1.4079] 2.78  0.0054

Quantifying heterogeneity:
 tau^2 = 0.6382 [0.1782; 2.5511]; tau = 0.7989 [0.4221; 1.5972]
 I^2 = 87.0% [77.3%; 92.5%]; H = 2.77 [2.10; 3.66]

Test of heterogeneity:
     Q d.f.  p-value
 61.42    8 < 0.0001

Details on meta-analytical method:
- Inverse variance method
- DerSimonian-Laird estimator for tau^2
- Jackson method for confidence interval of tau^2 and tau
- Hedges' g (bias corrected standardised mean difference; using exact formulae)
