# Supplementary material for: Evidence for music therapy and music medicine in psychiatry: transdiagnostic meta-review of meta-analyses
Source: BJPsych Open. 2024 Dec 13;11(1):e4. doi: 10.1192/bjo.2024.826 (PMC11733488; doi:10.1192/bjo.2024.826)
Supplement: Lassner et al. supplementary material 5 — Lassner et al. supplementary material [file S2056472424008263sup005.zip › analysis_2023.08.18/analysis/autism/autism_autism_symptoms_followup.txt]

                    SMD            95%-CI %W(random)
Bharathi 2019    1.3050 [ 0.7023; 1.9077]       33.8
LaGasse 2014     0.3985 [-0.5658; 1.3629]       28.8
Bieleninik 2017 -0.1803 [-0.4119; 0.0512]       37.4

Number of studies: k = 3
Number of observations: o = 358

                        SMD            95%-CI    z p-value
Random effects model 0.4885 [-0.5556; 1.5326] 0.92  0.3591

Quantifying heterogeneity:
 tau^2 = 0.7445 [0.0958; 29.4275]; tau = 0.8629 [0.3095; 5.4247]
 I^2 = 90.4% [74.7%; 96.4%]; H = 3.23 [1.99; 5.26]

Test of heterogeneity:
     Q d.f.  p-value
 20.92    2 < 0.0001

Details on meta-analytical method:
- Inverse variance method
- DerSimonian-Laird estimator for tau^2
- Jackson method for confidence interval of tau^2 and tau
- Hedges' g (bias corrected standardised mean difference; using exact formulae)
