# Supplementary material for: Evidence for music therapy and music medicine in psychiatry: transdiagnostic meta-review of meta-analyses
Source: BJPsych Open. 2024 Dec 13;11(1):e4. doi: 10.1192/bjo.2024.826 (PMC11733488; doi:10.1192/bjo.2024.826)
Supplement: Lassner et al. supplementary material 5 — Lassner et al. supplementary material [file S2056472424008263sup005.zip › analysis_2023.08.18/analysis/autism/autism_depression_endpoint.txt]

Number of observations: o = 34

               SMD            95%-CI    z p-value
Porter 2017 0.3355 [-0.3432; 1.0143] 0.97  0.3326

Details:
- Hedges' g (bias corrected standardised mean difference; using exact formulae)
