# Supplementary material for: Evidence for music therapy and music medicine in psychiatry: transdiagnostic meta-review of meta-analyses
Source: BJPsych Open. 2024 Dec 13;11(1):e4. doi: 10.1192/bjo.2024.826 (PMC11733488; doi:10.1192/bjo.2024.826)
Supplement: Lassner et al. supplementary material 5 — Lassner et al. supplementary material [file S2056472424008263sup005.zip › analysis_2023.08.18/analysis/autism/autism_identify_formation_endpoint.txt]

               SMD            95%-CI %W(random)
Moon 2010   2.4037 [ 1.1992; 3.6082]       46.7
Porter 2017 0.4310 [-0.2425; 1.1046]       53.3

Number of studies: k = 2
Number of observations: o = 55

                        SMD            95%-CI    z p-value
Random effects model 1.3516 [-0.5773; 3.2804] 1.37  0.1696

Quantifying heterogeneity:
 tau^2 = 1.6978; tau = 1.3030; I^2 = 87.3% [50.2%; 96.7%]; H = 2.80 [1.42; 5.54]

Test of heterogeneity:
    Q d.f. p-value
 7.85    1  0.0051

Details on meta-analytical method:
- Inverse variance method
- DerSimonian-Laird estimator for tau^2
- Hedges' g (bias corrected standardised mean difference; using exact formulae)
