# Supplementary material for: Evidence for music therapy and music medicine in psychiatry: transdiagnostic meta-review of meta-analyses
Source: BJPsych Open. 2024 Dec 13;11(1):e4. doi: 10.1192/bjo.2024.826 (PMC11733488; doi:10.1192/bjo.2024.826)
Supplement: Lassner et al. supplementary material 5 — Lassner et al. supplementary material [file S2056472424008263sup005.zip › analysis_2023.08.18/analysis/autism/autism_non-verbal_endpoint.txt]

                  SMD            95%-CI %W(random)
Buday 1995     0.3683 [-0.5173; 1.2539]       10.5
Farmer 2003    1.6424 [ 0.1057; 3.1791]        4.5
Chen 2013      1.1636 [ 0.2964; 2.0308]       10.8
Gattino 2011  -0.3546 [-1.1621; 0.4530]       11.8
Kim 2008       0.5504 [-0.3463; 1.4471]       10.4
LaGasse 2014   0.2562 [-0.7011; 1.2136]        9.5
Rabeyron 2020 -0.2506 [-0.9077; 0.4066]       14.9
Sharda 2018    0.2911 [-0.2841; 0.8663]       16.9
Thompson 2014  0.6338 [-0.2483; 1.5159]       10.6

Number of studies: k = 9
Number of observations: o = 222

                        SMD           95%-CI    z p-value
Random effects model 0.3576 [0.0025; 0.7127] 1.97  0.0484

Quantifying heterogeneity:
 tau^2 = 0.1076 [0.0000; 1.0347]; tau = 0.3281 [0.0000; 1.0172]
 I^2 = 37.7% [0.0%; 71.3%]; H = 1.27 [1.00; 1.87]

Test of heterogeneity:
     Q d.f. p-value
 12.83    8  0.1178

Details on meta-analytical method:
- Inverse variance method
- DerSimonian-Laird estimator for tau^2
- Jackson method for confidence interval of tau^2 and tau
- Hedges' g (bias corrected standardised mean difference; using exact formulae)
