# Supplementary material for: Evidence for music therapy and music medicine in psychiatry: transdiagnostic meta-review of meta-analyses
Source: BJPsych Open. 2024 Dec 13;11(1):e4. doi: 10.1192/bjo.2024.826 (PMC11733488; doi:10.1192/bjo.2024.826)
Supplement: Lassner et al. supplementary material 5 — Lassner et al. supplementary material [file S2056472424008263sup005.zip › analysis_2023.08.18/analysis/autism/autism_qol_endpoint.txt]

                   SMD            95%-CI %W(random)
Bieleninik 2017 0.1949 [-0.0466; 0.4364]       68.7
Sharda 2018     0.5087 [-0.0498; 1.0672]       21.0
Yurteri 2019    0.7640 [-0.0700; 1.5980]       10.3

Number of studies: k = 3
Number of observations: o = 340

                        SMD           95%-CI    z p-value
Random effects model 0.3193 [0.0420; 0.5966] 2.26  0.0240

Quantifying heterogeneity:
 tau^2 = 0.0140 [0.0000; 3.4544]; tau = 0.1182 [0.0000; 1.8586]
 I^2 = 17.2% [0.0%; 91.4%]; H = 1.10 [1.00; 3.41]

Test of heterogeneity:
    Q d.f. p-value
 2.41    2  0.2990

Details on meta-analytical method:
- Inverse variance method
- DerSimonian-Laird estimator for tau^2
- Jackson method for confidence interval of tau^2 and tau
- Hedges' g (bias corrected standardised mean difference; using exact formulae)
