# Supplementary material for: Evidence for music therapy and music medicine in psychiatry: transdiagnostic meta-review of meta-analyses
Source: BJPsych Open. 2024 Dec 13;11(1):e4. doi: 10.1192/bjo.2024.826 (PMC11733488; doi:10.1192/bjo.2024.826)
Supplement: Lassner et al. supplementary material 5 — Lassner et al. supplementary material [file S2056472424008263sup005.zip › analysis_2023.08.18/analysis/autism/autism_qol_family_relationships_endpoint.txt]

                 SMD            95%-CI %W(random)
Kim 2008      0.3853 [-0.5012; 1.2718]       36.5
Porter 2017   0.0347 [-0.9601; 1.0295]       29.0
Thompson 2014 0.4173 [-0.4953; 1.3300]       34.5

Number of studies: k = 3
Number of observations: o = 56

                        SMD            95%-CI    z p-value
Random effects model 0.2946 [-0.2411; 0.8304] 1.08  0.2811

Quantifying heterogeneity:
 tau^2 = 0 [0.0000; 1.4924]; tau = 0 [0.0000; 1.2217]
 I^2 = 0.0% [0.0%; 89.6%]; H = 1.00 [1.00; 3.10]

Test of heterogeneity:
    Q d.f. p-value
 0.37    2  0.8303

Details on meta-analytical method:
- Inverse variance method
- DerSimonian-Laird estimator for tau^2
- Jackson method for confidence interval of tau^2 and tau
- Hedges' g (bias corrected standardised mean difference; using exact formulae)
