# Supplementary material for: Evidence for music therapy and music medicine in psychiatry: transdiagnostic meta-review of meta-analyses
Source: BJPsych Open. 2024 Dec 13;11(1):e4. doi: 10.1192/bjo.2024.826 (PMC11733488; doi:10.1192/bjo.2024.826)
Supplement: Lassner et al. supplementary material 5 — Lassner et al. supplementary material [file S2056472424008263sup005.zip › analysis_2023.08.18/analysis/autism/autism_qol_family_relationships_followup.txt]

Number of observations: o = 15

                SMD            95%-CI     z p-value
Porter 2017 -0.0388 [-1.0719; 0.9943] -0.07  0.9413

Details:
- Hedges' g (bias corrected standardised mean difference; using exact formulae)
