# Supplementary material for: Evidence for music therapy and music medicine in psychiatry: transdiagnostic meta-review of meta-analyses
Source: BJPsych Open. 2024 Dec 13;11(1):e4. doi: 10.1192/bjo.2024.826 (PMC11733488; doi:10.1192/bjo.2024.826)
Supplement: Lassner et al. supplementary material 5 — Lassner et al. supplementary material [file S2056472424008263sup005.zip › analysis_2023.08.18/analysis/autism/autism_response_endpoint.txt]

                      OR             95%-CI %W(random)
Bharathi 2019     4.5455 [0.4720;  43.7766]        2.5
Bieleninik 2017   1.5230 [1.0067;   2.3040]       73.5
Kim 2008          6.1765 [0.2599; 146.7771]        1.3
LaGasse 2014      5.8333 [0.6963;  48.8725]        2.8
Porter 2017       0.9286 [0.2920;   2.9526]        9.4
Rabeyron 2020     3.2692 [0.5449;  19.6158]        3.9
Schwartzberg 2013 0.4167 [0.0770;   2.2534]        4.4
Thompson 2014     9.1667 [0.8601;  97.6940]        2.2

Number of studies: k = 8
Number of observations: o = 583
Number of events: e = 323

                         OR           95%-CI    z p-value
Random effects model 1.5984 [1.1209; 2.2794] 2.59  0.0096

Quantifying heterogeneity:
 tau^2 < 0.0001 [0.0000; 3.7856]; tau = 0.0004 [0.0000; 1.9457]
 I^2 = 22.1% [0.0%; 64.0%]; H = 1.13 [1.00; 1.67]

Test of heterogeneity:
    Q d.f. p-value
 8.98    7  0.2538

Details on meta-analytical method:
- Inverse variance method
- Restricted maximum-likelihood estimator for tau^2
- Q-Profile method for confidence interval of tau^2 and tau
- Continuity correction of 0.5 in studies with zero cell frequencies
