# Supplementary material for: Evidence for music therapy and music medicine in psychiatry: transdiagnostic meta-review of meta-analyses
Source: BJPsych Open. 2024 Dec 13;11(1):e4. doi: 10.1192/bjo.2024.826 (PMC11733488; doi:10.1192/bjo.2024.826)
Supplement: Lassner et al. supplementary material 5 — Lassner et al. supplementary material [file S2056472424008263sup005.zip › analysis_2023.08.18/analysis/autism/autism_response_followup.txt]

                    OR            95%-CI %W(random)
Bharathi 2019   2.8246 [0.6412; 12.4420]        6.4
Porter 2017     1.3000 [0.4121;  4.1010]       10.7
Bieleninik 2017 1.2746 [0.8441;  1.9248]       82.9

Number of studies: k = 3
Number of observations: o = 463
Number of events: e = 237

                         OR           95%-CI    z p-value
Random effects model 1.3441 [0.9235; 1.9563] 1.54  0.1225

Quantifying heterogeneity:
 tau^2 = 0 [0.0000; 7.6933]; tau = 0 [0.0000; 2.7737]
 I^2 = 0.0% [0.0%; 89.6%]; H = 1.00 [1.00; 3.10]

Test of heterogeneity:
    Q d.f. p-value
 1.03    2  0.5973

Details on meta-analytical method:
- Inverse variance method
- Restricted maximum-likelihood estimator for tau^2
- Q-Profile method for confidence interval of tau^2 and tau
