# Supplementary material for: Evidence for music therapy and music medicine in psychiatry: transdiagnostic meta-review of meta-analyses
Source: BJPsych Open. 2024 Dec 13;11(1):e4. doi: 10.1192/bjo.2024.826 (PMC11733488; doi:10.1192/bjo.2024.826)
Supplement: Lassner et al. supplementary material 5 — Lassner et al. supplementary material [file S2056472424008263sup005.zip › analysis_2023.08.18/analysis/autism/autism_social interaction_endpoint.txt]

                      SMD            95%-CI %W(random)
Arezina 2011       1.2716 [-0.0152; 2.5585]        3.9
Thomas 2003        0.5629 [-0.6008; 1.7265]        4.5
Bharathi 2019      0.1448 [-0.3996; 0.6891]        9.4
Bieleninik 2017   -0.0199 [-0.2583; 0.2185]       12.5
Chen 2013          2.3078 [ 1.2685; 3.3470]        5.2
Gattino 2011      -0.2279 [-1.0311; 0.5753]        6.9
Ghasemtabar 2015   0.8261 [ 0.0347; 1.6174]        7.0
Kim 2008           0.1523 [-0.7258; 1.0304]        6.3
LaGasse 2014       0.4437 [-0.5235; 1.4109]        5.7
Porter 2017       -0.1148 [-0.7888; 0.5593]        8.1
Rabeyron 2020     -0.4962 [-1.1616; 0.1693]        8.2
Schwartzberg 2013  0.1309 [-0.6882; 0.9501]        6.8
Sharda 2018        0.1376 [-0.4121; 0.6873]        9.4
Thompson 2014      0.9599 [ 0.0456; 1.8742]        6.0

Number of studies: k = 14
Number of observations: o = 627

                        SMD           95%-CI    z p-value
Random effects model 0.3132 [0.0116; 0.6147] 2.04  0.0418

Quantifying heterogeneity:
 tau^2 = 0.1739 [0.0665; 0.9650]; tau = 0.4170 [0.2579; 0.9823]
 I^2 = 60.8% [29.7%; 78.1%]; H = 1.60 [1.19; 2.14]

Test of heterogeneity:
     Q d.f. p-value
 33.14   13  0.0016

Details on meta-analytical method:
- Inverse variance method
- DerSimonian-Laird estimator for tau^2
- Jackson method for confidence interval of tau^2 and tau
- Hedges' g (bias corrected standardised mean difference; using exact formulae)
