# Supplementary material for: Evidence for music therapy and music medicine in psychiatry: transdiagnostic meta-review of meta-analyses
Source: BJPsych Open. 2024 Dec 13;11(1):e4. doi: 10.1192/bjo.2024.826 (PMC11733488; doi:10.1192/bjo.2024.826)
Supplement: Lassner et al. supplementary material 5 — Lassner et al. supplementary material [file S2056472424008263sup005.zip › analysis_2023.08.18/analysis/autism/autism_social interaction_followup.txt]

                     SMD            95%-CI %W(random)
Ghasemtabar 2015  0.9042 [ 0.1058; 1.7026]       24.5
Porter 2017       0.2378 [-0.4634; 0.9389]       27.9
Bieleninik 2017  -0.0598 [-0.3040; 0.1843]       47.6

Number of studies: k = 3
Number of observations: o = 317

                        SMD            95%-CI    z p-value
Random effects model 0.2592 [-0.2804; 0.7989] 0.94  0.3464

Quantifying heterogeneity:
 tau^2 = 0.1437 [0.0000; 9.7356]; tau = 0.3791 [0.0000; 3.1202]
 I^2 = 63.3% [0.0%; 89.5%]; H = 1.65 [1.00; 3.09]

Test of heterogeneity:
    Q d.f. p-value
 5.45    2  0.0656

Details on meta-analytical method:
- Inverse variance method
- DerSimonian-Laird estimator for tau^2
- Jackson method for confidence interval of tau^2 and tau
- Hedges' g (bias corrected standardised mean difference; using exact formulae)
