# Supplementary material for: Evidence for music therapy and music medicine in psychiatry: transdiagnostic meta-review of meta-analyses
Source: BJPsych Open. 2024 Dec 13;11(1):e4. doi: 10.1192/bjo.2024.826 (PMC11733488; doi:10.1192/bjo.2024.826)
Supplement: Lassner et al. supplementary material 5 — Lassner et al. supplementary material [file S2056472424008263sup005.zip › analysis_2023.08.18/analysis/autism/autism_verbal_endpoint.txt]

                      SMD             95%-CI %W(random)
Buday 1995         0.3033 [-0.5794;  1.1860]        8.0
Farmer 2003        0.5357 [-0.7388;  1.8101]        5.3
Schwartzberg 2016 -0.1886 [-0.6393;  0.2621]       12.1
Chen 2013          2.2807 [ 1.2464;  3.3150]        6.8
Gattino 2011       0.0868 [-0.7138;  0.8874]        8.7
Lim 2010           0.5692 [-0.0197;  1.1582]       10.7
Lim 2011           0.0706 [-0.5206;  0.6617]       10.7
Rabeyron 2020     -0.7196 [-1.3970; -0.0421]        9.9
Schwartzberg 2013 -0.1360 [-0.9553;  0.6832]        8.5
Sharda 2018        0.3215 [-0.2313;  0.8743]       11.1
Thompson 2014      0.4106 [-0.4566;  1.2779]        8.1

Number of studies: k = 11
Number of observations: o = 382

                        SMD            95%-CI    z p-value
Random effects model 0.2476 [-0.1185; 0.6137] 1.33  0.1849

Quantifying heterogeneity:
 tau^2 = 0.2344 [0.0756; 1.2845]; tau = 0.4842 [0.2750; 1.1333]
 I^2 = 64.9% [33.2%; 81.5%]; H = 1.69 [1.22; 2.33]

Test of heterogeneity:
     Q d.f. p-value
 28.48   10  0.0015

Details on meta-analytical method:
- Inverse variance method
- DerSimonian-Laird estimator for tau^2
- Jackson method for confidence interval of tau^2 and tau
- Hedges' g (bias corrected standardised mean difference; using exact formulae)
