# Supplementary material for: Evidence for music therapy and music medicine in psychiatry: transdiagnostic meta-review of meta-analyses
Source: BJPsych Open. 2024 Dec 13;11(1):e4. doi: 10.1192/bjo.2024.826 (PMC11733488; doi:10.1192/bjo.2024.826)
Supplement: Lassner et al. supplementary material 5 — Lassner et al. supplementary material [file S2056472424008263sup005.zip › analysis_2023.08.18/analysis/dementia/dementia_agitation-aggression_endpoint.txt]

                     SMD            95%-CI %W(random)
Ceccato 2012     -0.1918 [-0.7493; 0.3657]        8.2
Clark 1998        0.5840 [-0.0847; 1.2527]        5.9
Cooke 2010       -0.0174 [-0.5954; 0.5606]        7.7
Lin 2011          0.2070 [-0.1862; 0.6001]       14.7
Narme 2014       -0.4603 [-1.1144; 0.1938]        6.2
Raglio 2010a      0.3532 [-0.2012; 0.9077]        8.3
Raglio 2010b     -0.2596 [-1.1406; 0.6215]        3.6
Raglio 2015      -0.0033 [-0.5717; 0.5652]        8.0
Raglio 2015       0.1499 [-0.4221; 0.7220]        7.9
Ridder 2013       0.1161 [-0.5474; 0.7795]        6.0
Sakamoto 2013     0.9513 [-0.0240; 1.9266]        2.9
Sakamoto 2013     0.8211 [-0.1891; 1.8314]        2.7
Sung 2012        -0.4109 [-0.9455; 0.1237]        8.9
Svansdottir 2006  0.0592 [-0.5777; 0.6961]        6.5
Thornley 2016    -0.1768 [-1.7852; 1.4315]        1.1
Vink 2013        -0.2728 [-1.7157; 1.1702]        1.4

Number of studies: k = 16
Number of observations: o = 626

                        SMD            95%-CI    z p-value
Random effects model 0.0703 [-0.1005; 0.2412] 0.81  0.4196

Quantifying heterogeneity:
 tau^2 = 0.0114 [0.0000; 0.2103]; tau = 0.1069 [0.0000; 0.4586]
 I^2 = 9.5% [0.0%; 46.5%]; H = 1.05 [1.00; 1.37]

Test of heterogeneity:
     Q d.f. p-value
 16.57   15  0.3451

Details on meta-analytical method:
- Inverse variance method
- DerSimonian-Laird estimator for tau^2
- Jackson method for confidence interval of tau^2 and tau
- Hedges' g (bias corrected standardised mean difference; using exact formulae)
