# Supplementary material for: Evidence for music therapy and music medicine in psychiatry: transdiagnostic meta-review of meta-analyses
Source: BJPsych Open. 2024 Dec 13;11(1):e4. doi: 10.1192/bjo.2024.826 (PMC11733488; doi:10.1192/bjo.2024.826)
Supplement: Lassner et al. supplementary material 5 — Lassner et al. supplementary material [file S2056472424008263sup005.zip › analysis_2023.08.18/analysis/dementia/dementia_agitation-aggression_followup.txt]

                     SMD            95%-CI %W(random)
Lin 2011          0.2077 [-0.1855; 0.6008]       30.0
Narme 2014       -0.5039 [-1.1599; 0.1520]       11.7
Raglio 2010a      0.3167 [-0.2369; 0.8702]       16.1
Raglio 2015       0.1906 [-0.3791; 0.7603]       15.2
Raglio 2015       0.2731 [-0.3008; 0.8470]       15.0
Svansdottir 2006 -0.1891 [-0.8354; 0.4572]       12.0

Number of studies: k = 6
Number of observations: o = 330

                        SMD            95%-CI    z p-value
Random effects model 0.1018 [-0.1276; 0.3312] 0.87  0.3844

Quantifying heterogeneity:
 tau^2 = 0.0054 [0.0000; 0.4945]; tau = 0.0738 [0.0000; 0.7032]
 I^2 = 6.5% [0.0%; 76.3%]; H = 1.03 [1.00; 2.05]

Test of heterogeneity:
    Q d.f. p-value
 5.35    5  0.3751

Details on meta-analytical method:
- Inverse variance method
- DerSimonian-Laird estimator for tau^2
- Jackson method for confidence interval of tau^2 and tau
- Hedges' g (bias corrected standardised mean difference; using exact formulae)
