# Supplementary material for: Evidence for music therapy and music medicine in psychiatry: transdiagnostic meta-review of meta-analyses
Source: BJPsych Open. 2024 Dec 13;11(1):e4. doi: 10.1192/bjo.2024.826 (PMC11733488; doi:10.1192/bjo.2024.826)
Supplement: Lassner et al. supplementary material 5 — Lassner et al. supplementary material [file S2056472424008263sup005.zip › analysis_2023.08.18/analysis/dementia/dementia_anxiety_endpoint.txt]

                        SMD            95%-CI %W(random)
Cooke 2010           0.4896 [-0.0977; 1.0769]        8.7
Guétin 2009          2.3999 [ 1.3552; 3.4447]        4.9
Narme 2012-study 1   1.0056 [ 0.1053; 1.9060]        5.9
Narme 2012-study 1a  1.2288 [-0.1155; 2.5731]        3.5
Narme 2014          -0.0698 [-0.7147; 0.5750]        8.1
Raglio 2010a         0.2814 [-0.2714; 0.8342]        9.1
Raglio 2010b         0.0000 [-0.8765; 0.8765]        6.1
Raglio 2015          0.3358 [-0.2365; 0.9081]        8.9
Raglio 2015          0.4488 [-0.1295; 1.0270]        8.8
Sakamoto 2013        0.6025 [-0.3394; 1.5443]        5.6
Sakamoto 2013        0.3595 [-0.6162; 1.3352]        5.4
Sung 2012            0.3462 [-0.1867; 0.8790]        9.3
Svansdottir 2006    -0.2428 [-0.8822; 0.3966]        8.2
Thornley 2016       -1.6236 [-3.4202; 0.1730]        2.2
Vink 2013            0.8301 [-0.1679; 1.8281]        5.2

Number of studies: k = 15
Number of observations: o = 478

                        SMD           95%-CI    z p-value
Random effects model 0.4260 [0.1344; 0.7175] 2.86  0.0042

Quantifying heterogeneity:
 tau^2 = 0.1637 [0.0723; 1.0040]; tau = 0.4046 [0.2689; 1.0020]
 I^2 = 53.5% [16.5%; 74.1%]; H = 1.47 [1.09; 1.97]

Test of heterogeneity:
     Q d.f. p-value
 30.11   14  0.0074

Details on meta-analytical method:
- Inverse variance method
- DerSimonian-Laird estimator for tau^2
- Jackson method for confidence interval of tau^2 and tau
- Hedges' g (bias corrected standardised mean difference; using exact formulae)
