# Supplementary material for: Evidence for music therapy and music medicine in psychiatry: transdiagnostic meta-review of meta-analyses
Source: BJPsych Open. 2024 Dec 13;11(1):e4. doi: 10.1192/bjo.2024.826 (PMC11733488; doi:10.1192/bjo.2024.826)
Supplement: Lassner et al. supplementary material 5 — Lassner et al. supplementary material [file S2056472424008263sup005.zip › analysis_2023.08.18/analysis/dementia/dementia_anxiety_followup.txt]

                        SMD            95%-CI %W(random)
Guétin 2009          1.6178 [ 0.6729; 2.5627]       11.0
Narme 2012-study 1a  0.4141 [-0.7917; 1.6198]        8.3
Narme 2014          -0.3204 [-0.9696; 0.3289]       15.3
Raglio 2010a         0.2012 [-0.3501; 0.7526]       17.0
Raglio 2015          0.3030 [-0.2686; 0.8746]       16.6
Raglio 2015          0.5754 [-0.0074; 1.1581]       16.4
Svansdottir 2006    -0.4239 [-1.0765; 0.2288]       15.3

Number of studies: k = 7
Number of observations: o = 265

                        SMD            95%-CI    z p-value
Random effects model 0.2782 [-0.1528; 0.7092] 1.27  0.2058

Quantifying heterogeneity:
 tau^2 = 0.2056 [0.0248; 1.7866]; tau = 0.4534 [0.1575; 1.3366]
 I^2 = 63.4% [17.2%; 83.9%]; H = 1.65 [1.10; 2.49]

Test of heterogeneity:
     Q d.f. p-value
 16.41    6  0.0117

Details on meta-analytical method:
- Inverse variance method
- DerSimonian-Laird estimator for tau^2
- Jackson method for confidence interval of tau^2 and tau
- Hedges' g (bias corrected standardised mean difference; using exact formulae)
