# Supplementary material for: Evidence for music therapy and music medicine in psychiatry: transdiagnostic meta-review of meta-analyses
Source: BJPsych Open. 2024 Dec 13;11(1):e4. doi: 10.1192/bjo.2024.826 (PMC11733488; doi:10.1192/bjo.2024.826)
Supplement: Lassner et al. supplementary material 5 — Lassner et al. supplementary material [file S2056472424008263sup005.zip › analysis_2023.08.18/analysis/dementia/dementia_behavioral_problems_overall_endpoint.txt]

                     SMD            95%-CI %W(random)
Hsu 2015          1.4378 [ 0.1661; 2.7096]        2.9
Lyu 2014          0.1373 [-0.4702; 0.7447]       10.2
Lyu 2014         -0.0801 [-0.6837; 0.5235]       10.3
Narme 2014       -0.4434 [-1.0968; 0.2100]        9.1
Raglio 2010a      0.6301 [ 0.0823; 1.1780]       11.9
Raglio 2010b     -0.0631 [-0.9399; 0.8137]        5.6
Raglio 2015       0.4103 [-0.1318; 0.9524]       12.0
Raglio 2015       0.3500 [-0.1906; 0.8907]       12.1
Sakamoto 2013     1.0362 [ 0.0507; 2.0216]        4.6
Sakamoto 2013     0.2042 [-0.7659; 1.1742]        4.7
Svansdottir 2006  0.0571 [-0.5798; 0.6940]        9.5
Thornley 2016    -0.1142 [-1.6136; 1.3853]        2.1
Vink 2013         0.1049 [-0.8425; 1.0523]        4.9

Number of studies: k = 13
Number of observations: o = 442

                        SMD           95%-CI    z p-value
Random effects model 0.2351 [0.0111; 0.4590] 2.06  0.0396

Quantifying heterogeneity:
 tau^2 = 0.0318 [0.0000; 0.3969]; tau = 0.1784 [0.0000; 0.6300]
 I^2 = 19.3% [0.0%; 57.4%]; H = 1.11 [1.00; 1.53]

Test of heterogeneity:
     Q d.f. p-value
 14.87   12  0.2489

Details on meta-analytical method:
- Inverse variance method
- DerSimonian-Laird estimator for tau^2
- Jackson method for confidence interval of tau^2 and tau
- Hedges' g (bias corrected standardised mean difference; using exact formulae)
