# Supplementary material for: Evidence for music therapy and music medicine in psychiatry: transdiagnostic meta-review of meta-analyses
Source: BJPsych Open. 2024 Dec 13;11(1):e4. doi: 10.1192/bjo.2024.826 (PMC11733488; doi:10.1192/bjo.2024.826)
Supplement: Lassner et al. supplementary material 5 — Lassner et al. supplementary material [file S2056472424008263sup005.zip › analysis_2023.08.18/analysis/dementia/dementia_behavioral_problems_overall_followup.txt]

                     SMD            95%-CI %W(random)
Hsu 2015          2.8431 [ 1.1508; 4.5354]        3.2
Lyu 2014          0.2268 [-0.3819; 0.8354]       13.4
Lyu 2014         -0.0398 [-0.6432; 0.5636]       13.5
Narme 2014       -0.1572 [-0.8030; 0.4886]       12.7
Raglio 2010a      0.2318 [-0.3200; 0.7837]       14.7
Raglio 2015       0.3105 [-0.2294; 0.8503]       14.9
Raglio 2015       0.3781 [-0.1632; 0.9194]       14.9
Svansdottir 2006 -0.3495 [-0.9996; 0.3007]       12.6

Number of studies: k = 8
Number of observations: o = 351

                        SMD            95%-CI    z p-value
Random effects model 0.1895 [-0.1357; 0.5146] 1.14  0.2534

Quantifying heterogeneity:
 tau^2 = 0.1084 [0.0713; 1.8102]; tau = 0.3292 [0.2671; 1.3455]
 I^2 = 51.4% [0.0%; 78.2%]; H = 1.43 [1.00; 2.14]

Test of heterogeneity:
     Q d.f. p-value
 14.40    7  0.0446

Details on meta-analytical method:
- Inverse variance method
- DerSimonian-Laird estimator for tau^2
- Jackson method for confidence interval of tau^2 and tau
- Hedges' g (bias corrected standardised mean difference; using exact formulae)
