# Supplementary material for: Evidence for music therapy and music medicine in psychiatry: transdiagnostic meta-review of meta-analyses
Source: BJPsych Open. 2024 Dec 13;11(1):e4. doi: 10.1192/bjo.2024.826 (PMC11733488; doi:10.1192/bjo.2024.826)
Supplement: Lassner et al. supplementary material 5 — Lassner et al. supplementary material [file S2056472424008263sup005.zip › analysis_2023.08.18/analysis/dementia/dementia_cognition_endpoint.txt]

                 SMD            95%-CI %W(random)
Ceccato 2012 -0.0339 [-0.5901; 0.5223]       14.7
Guétin 2009  -0.0492 [-0.8204; 0.7220]        7.6
Liesk 2015    0.0980 [-0.7027; 0.8987]        7.1
Lin 2011      0.3409 [-0.0541; 0.7359]       29.2
Lyu 2014     -0.0665 [-0.6734; 0.5404]       12.4
Lyu 2014      0.0152 [-0.5882; 0.6185]       12.5
Narme 2014    0.2885 [-0.3599; 0.9369]       10.8
Raglio 2010b  0.4788 [-0.4130; 1.3707]        5.7

Number of studies: k = 8
Number of observations: o = 350

                        SMD            95%-CI    z p-value
Random effects model 0.1499 [-0.0634; 0.3632] 1.38  0.1684

Quantifying heterogeneity:
 tau^2 = 0 [0.0000; 0.0641]; tau = 0 [0.0000; 0.2531]
 I^2 = 0.0% [0.0%; 67.6%]; H = 1.00 [1.00; 1.76]

Test of heterogeneity:
    Q d.f. p-value
 2.97    7  0.8879

Details on meta-analytical method:
- Inverse variance method
- DerSimonian-Laird estimator for tau^2
- Jackson method for confidence interval of tau^2 and tau
- Hedges' g (bias corrected standardised mean difference; using exact formulae)
