# Supplementary material for: Evidence for music therapy and music medicine in psychiatry: transdiagnostic meta-review of meta-analyses
Source: BJPsych Open. 2024 Dec 13;11(1):e4. doi: 10.1192/bjo.2024.826 (PMC11733488; doi:10.1192/bjo.2024.826)
Supplement: Lassner et al. supplementary material 5 — Lassner et al. supplementary material [file S2056472424008263sup005.zip › analysis_2023.08.18/analysis/dementia/dementia_cognition_followup.txt]

             SMD            95%-CI %W(random)
Lin 2011  0.1323 [-0.2602; 0.5248]       54.3
Lyu 2014 -0.0272 [-0.6340; 0.5796]       22.7
Lyu 2014  0.0402 [-0.5632; 0.6435]       23.0

Number of studies: k = 3
Number of observations: o = 193

                        SMD            95%-CI    z p-value
Random effects model 0.0749 [-0.2143; 0.3641] 0.51  0.6118

Quantifying heterogeneity:
 tau^2 = 0 [0.0000; 0.2008]; tau = 0 [0.0000; 0.4481]
 I^2 = 0.0% [0.0%; 89.6%]; H = 1.00 [1.00; 3.10]

Test of heterogeneity:
    Q d.f. p-value
 0.20    2  0.9032

Details on meta-analytical method:
- Inverse variance method
- DerSimonian-Laird estimator for tau^2
- Jackson method for confidence interval of tau^2 and tau
- Hedges' g (bias corrected standardised mean difference; using exact formulae)
