# Supplementary material for: Evidence for music therapy and music medicine in psychiatry: transdiagnostic meta-review of meta-analyses
Source: BJPsych Open. 2024 Dec 13;11(1):e4. doi: 10.1192/bjo.2024.826 (PMC11733488; doi:10.1192/bjo.2024.826)
Supplement: Lassner et al. supplementary material 5 — Lassner et al. supplementary material [file S2056472424008263sup005.zip › analysis_2023.08.18/analysis/dementia/dementia_depression_endpoint.txt]

                     SMD            95%-CI %W(random)
Ceccato 2012     -0.1066 [-0.6631; 0.4500]       10.4
Cooke 2010        0.0694 [-0.5087; 0.6476]        9.7
Guétin 2009       0.4649 [-0.3182; 1.2479]        5.3
Lin 2011          0.6513 [ 0.2486; 1.0541]       19.9
Narme 2014        0.1657 [-0.4802; 0.8116]        7.7
Raglio 2010a      0.2145 [-0.3370; 0.7661]       10.6
Raglio 2010b      0.3420 [-0.5424; 1.2264]        4.1
Raglio 2015       0.2005 [-0.3376; 0.7385]       11.1
Raglio 2015       0.2315 [-0.3092; 0.7723]       11.0
Svansdottir 2006  0.0646 [-0.7257; 0.8550]        5.2
Thornley 2016     0.5332 [-0.9419; 2.0082]        1.5
Vink 2013         0.2907 [-0.6708; 1.2523]        3.5

Number of studies: k = 12
Number of observations: o = 503

                        SMD           95%-CI    z p-value
Random effects model 0.2686 [0.0890; 0.4482] 2.93  0.0034

Quantifying heterogeneity:
 tau^2 = 0 [0.0000; 0.0276]; tau = 0 [0.0000; 0.1661]
 I^2 = 0.0% [0.0%; 58.3%]; H = 1.00 [1.00; 1.55]

Test of heterogeneity:
    Q d.f. p-value
 6.53   11  0.8354

Details on meta-analytical method:
- Inverse variance method
- DerSimonian-Laird estimator for tau^2
- Jackson method for confidence interval of tau^2 and tau
- Hedges' g (bias corrected standardised mean difference; using exact formulae)
