# Supplementary material for: Evidence for music therapy and music medicine in psychiatry: transdiagnostic meta-review of meta-analyses
Source: BJPsych Open. 2024 Dec 13;11(1):e4. doi: 10.1192/bjo.2024.826 (PMC11733488; doi:10.1192/bjo.2024.826)
Supplement: Lassner et al. supplementary material 5 — Lassner et al. supplementary material [file S2056472424008263sup005.zip › analysis_2023.08.18/analysis/dementia/dementia_depression_followup.txt]

                     SMD            95%-CI %W(random)
Guétin 2009      -0.0554 [-0.8585; 0.7477]        7.0
Lin 2011          0.0216 [-0.3705; 0.4136]       29.4
Narme 2014        0.0663 [-0.5786; 0.7112]       10.9
Raglio 2010a     -0.0259 [-0.5758; 0.5239]       14.9
Raglio 2015       0.0370 [-0.4998; 0.5738]       15.7
Raglio 2015       0.0667 [-0.4702; 0.6036]       15.7
Svansdottir 2006  0.0517 [-0.7877; 0.8911]        6.4

Number of studies: k = 7
Number of observations: o = 354

                        SMD            95%-CI    z p-value
Random effects model 0.0254 [-0.1872; 0.2380] 0.23  0.8151

Quantifying heterogeneity:
 tau^2 = 0; tau = 0; I^2 = 0.0% [0.0%; 70.8%]; H = 1.00 [1.00; 1.85]

Test of heterogeneity:
    Q d.f. p-value
 0.12    6  1.0000

Details on meta-analytical method:
- Inverse variance method
- DerSimonian-Laird estimator for tau^2
- Hedges' g (bias corrected standardised mean difference; using exact formulae)
