# Supplementary material for: Evidence for music therapy and music medicine in psychiatry: transdiagnostic meta-review of meta-analyses
Source: BJPsych Open. 2024 Dec 13;11(1):e4. doi: 10.1192/bjo.2024.826 (PMC11733488; doi:10.1192/bjo.2024.826)
Supplement: Lassner et al. supplementary material 5 — Lassner et al. supplementary material [file S2056472424008263sup005.zip › analysis_2023.08.18/analysis/dementia/dementia_qol_endpoint.txt]

                        SMD            95%-CI %W(random)
Cho 2016             0.8113 [-0.1354; 1.7581]        7.1
Cho 2016             0.2284 [-0.8239; 1.2806]        6.1
Cooke 2010           0.3096 [-0.2722; 0.8913]       12.7
Hsu 2015             2.0630 [ 0.5447; 3.5813]        3.4
Liesk 2015           0.3080 [-0.4978; 1.1137]        8.8
Narme 2012-study 1   0.5411 [-0.3162; 1.3985]        8.1
Narme 2012-study 1a  2.2642 [ 0.6023; 3.9261]        2.9
Narme 2014          -0.2185 [-0.8653; 0.4283]       11.4
Raglio 2015          0.0336 [-0.5032; 0.5704]       13.7
Raglio 2015         -0.0328 [-0.5696; 0.5040]       13.7
Ridder 2013          0.2464 [-0.3685; 0.8613]       12.0

Number of studies: k = 11
Number of observations: o = 348

                        SMD           95%-CI    z p-value
Random effects model 0.3215 [0.0216; 0.6214] 2.10  0.0356

Quantifying heterogeneity:
 tau^2 = 0.0960 [0.0143; 1.1352]; tau = 0.3098 [0.1194; 1.0655]
 I^2 = 40.0% [0.0%; 70.5%]; H = 1.29 [1.00; 1.84]

Test of heterogeneity:
     Q d.f. p-value
 16.68   10  0.0817

Details on meta-analytical method:
- Inverse variance method
- DerSimonian-Laird estimator for tau^2
- Jackson method for confidence interval of tau^2 and tau
- Hedges' g (bias corrected standardised mean difference; using exact formulae)
