# Supplementary material for: Evidence for music therapy and music medicine in psychiatry: transdiagnostic meta-review of meta-analyses
Source: BJPsych Open. 2024 Dec 13;11(1):e4. doi: 10.1192/bjo.2024.826 (PMC11733488; doi:10.1192/bjo.2024.826)
Supplement: Lassner et al. supplementary material 5 — Lassner et al. supplementary material [file S2056472424008263sup005.zip › analysis_2023.08.18/analysis/dementia/dementia_qol_followup.txt]

                        SMD            95%-CI %W(random)
Hsu 2015             1.9580 [ 0.4723; 3.4436]        8.0
Narme 2012-study 1a  0.6514 [-0.5817; 1.8845]       10.8
Narme 2014           0.4256 [-0.2272; 1.0783]       24.1
Raglio 2015          0.1429 [-0.3945; 0.6803]       28.5
Raglio 2015         -0.0880 [-0.6250; 0.4490]       28.6

Number of studies: k = 5
Number of observations: o = 180

                        SMD            95%-CI    z p-value
Random effects model 0.3452 [-0.1167; 0.8071] 1.46  0.1430

Quantifying heterogeneity:
 tau^2 = 0.1194 [0.0000; 3.5773]; tau = 0.3456 [0.0000; 1.8914]
 I^2 = 46.2% [0.0%; 80.3%]; H = 1.36 [1.00; 2.25]

Test of heterogeneity:
    Q d.f. p-value
 7.43    4  0.1147

Details on meta-analytical method:
- Inverse variance method
- DerSimonian-Laird estimator for tau^2
- Jackson method for confidence interval of tau^2 and tau
- Hedges' g (bias corrected standardised mean difference; using exact formulae)
