# Supplementary material for: Evidence for music therapy and music medicine in psychiatry: transdiagnostic meta-review of meta-analyses
Source: BJPsych Open. 2024 Dec 13;11(1):e4. doi: 10.1192/bjo.2024.826 (PMC11733488; doi:10.1192/bjo.2024.826)
Supplement: Lassner et al. supplementary material 5 — Lassner et al. supplementary material [file S2056472424008263sup005.zip › analysis_2023.08.18/analysis/dementia/dementia_social_behavior_endpoint.txt]

                       SMD            95%-CI %W(random)
Narme 2012-study 1  0.7900 [-0.0875; 1.6674]       30.1
Narme 2012-study 1a 0.7251 [-0.5188; 1.9690]       15.0
Narme 2014          0.3499 [-0.3002; 1.0001]       54.9

Number of studies: k = 3
Number of observations: o = 70

                        SMD           95%-CI    z p-value
Random effects model 0.5387 [0.0571; 1.0204] 2.19  0.0284

Quantifying heterogeneity:
 tau^2 = 0 [0.0000; 2.4260]; tau = 0 [0.0000; 1.5576]
 I^2 = 0.0% [0.0%; 89.6%]; H = 1.00 [1.00; 3.10]

Test of heterogeneity:
    Q d.f. p-value
 0.73    2  0.6959

Details on meta-analytical method:
- Inverse variance method
- DerSimonian-Laird estimator for tau^2
- Jackson method for confidence interval of tau^2 and tau
- Hedges' g (bias corrected standardised mean difference; using exact formulae)
