# Supplementary material for: Evidence for music therapy and music medicine in psychiatry: transdiagnostic meta-review of meta-analyses
Source: BJPsych Open. 2024 Dec 13;11(1):e4. doi: 10.1192/bjo.2024.826 (PMC11733488; doi:10.1192/bjo.2024.826)
Supplement: Lassner et al. supplementary material 5 — Lassner et al. supplementary material [file S2056472424008263sup005.zip › analysis_2023.08.18/analysis/dementia/dementia_social_behavior_followup.txt]

                       SMD            95%-CI %W(random)
Narme 2012-study 1a 1.2638 [-0.0890; 2.6166]       35.7
Narme 2014          0.1296 [-0.5158; 0.7750]       64.3

Number of studies: k = 2
Number of observations: o = 48

                        SMD            95%-CI    z p-value
Random effects model 0.5345 [-0.5306; 1.5995] 0.98  0.3253

Quantifying heterogeneity:
 tau^2 = 0.3508; tau = 0.5923; I^2 = 54.5% [0.0%; 88.9%]; H = 1.48 [1.00; 3.00]

Test of heterogeneity:
    Q d.f. p-value
 2.20    1  0.1381

Details on meta-analytical method:
- Inverse variance method
- DerSimonian-Laird estimator for tau^2
- Hedges' g (bias corrected standardised mean difference; using exact formulae)
