# Supplementary material for: Evidence for music therapy and music medicine in psychiatry: transdiagnostic meta-review of meta-analyses
Source: BJPsych Open. 2024 Dec 13;11(1):e4. doi: 10.1192/bjo.2024.826 (PMC11733488; doi:10.1192/bjo.2024.826)
Supplement: Lassner et al. supplementary material 5 — Lassner et al. supplementary material [file S2056472424008263sup005.zip › analysis_2023.08.18/analysis/depression/depression_anxiety_endpoint.txt]

                  SMD            95%-CI %W(random)
Chen 1992      1.4211 [ 0.8860; 1.9562]       32.8
Radulovic 1996 0.2919 [-0.2171; 0.8008]       33.5
Erkkilä 2011   0.3986 [-0.0987; 0.8959]       33.7

Number of studies: k = 3
Number of observations: o = 192

                        SMD           95%-CI    z p-value
Random effects model 0.6985 [0.0084; 1.3886] 1.98  0.0473

Quantifying heterogeneity:
 tau^2 = 0.3032 [0.0344; 14.9563]; tau = 0.5506 [0.1855; 3.8673]
 I^2 = 81.5% [42.7%; 94.1%]; H = 2.33 [1.32; 4.10]

Test of heterogeneity:
     Q d.f. p-value
 10.83    2  0.0044

Details on meta-analytical method:
- Inverse variance method
- DerSimonian-Laird estimator for tau^2
- Jackson method for confidence interval of tau^2 and tau
- Hedges' g (bias corrected standardised mean difference; using exact formulae)
