# Supplementary material for: Evidence for music therapy and music medicine in psychiatry: transdiagnostic meta-review of meta-analyses
Source: BJPsych Open. 2024 Dec 13;11(1):e4. doi: 10.1192/bjo.2024.826 (PMC11733488; doi:10.1192/bjo.2024.826)
Supplement: Lassner et al. supplementary material 5 — Lassner et al. supplementary material [file S2056472424008263sup005.zip › analysis_2023.08.18/analysis/depression/depression_depression_endpoint.txt]

                  SMD            95%-CI %W(random)
Albornoz 2011  0.7472 [-0.0854; 1.5798]       15.2
Chen 1992      2.0286 [ 1.4378; 2.6193]       17.8
Radulovic 1996 0.5823 [ 0.0650; 1.0997]       18.5
Erkkilä 2011   0.3761 [-0.1206; 0.8728]       18.7
Hanser 1994    1.9918 [ 0.8796; 3.1039]       12.4
Zerhusen 1995  0.4073 [-0.2359; 1.0504]       17.3

Number of studies: k = 6
Number of observations: o = 274

                        SMD           95%-CI    z p-value
Random effects model 0.9710 [0.3679; 1.5741] 3.16  0.0016

Quantifying heterogeneity:
 tau^2 = 0.4409 [0.1018; 3.4003]; tau = 0.6640 [0.3191; 1.8440]
 I^2 = 80.6% [58.1%; 91.0%]; H = 2.27 [1.54; 3.33]

Test of heterogeneity:
     Q d.f. p-value
 25.74    5  0.0001

Details on meta-analytical method:
- Inverse variance method
- DerSimonian-Laird estimator for tau^2
- Jackson method for confidence interval of tau^2 and tau
- Hedges' g (bias corrected standardised mean difference; using exact formulae)
