# Supplementary material for: Evidence for music therapy and music medicine in psychiatry: transdiagnostic meta-review of meta-analyses
Source: BJPsych Open. 2024 Dec 13;11(1):e4. doi: 10.1192/bjo.2024.826 (PMC11733488; doi:10.1192/bjo.2024.826)
Supplement: Lassner et al. supplementary material 5 — Lassner et al. supplementary material [file S2056472424008263sup005.zip › analysis_2023.08.18/analysis/depression/depression_dropout_any_endpoint.txt]

                   OR            95%-CI %W(random)
Albornoz 2011      NA                          0.0
Chen 1992          NA                          0.0
Hanser 1994    1.0000 [0.0546; 18.3036]       13.8
Radulovic 1996     NA                          0.0
Zerhusen 1995  3.1538 [0.1211; 82.1648]       11.0
Erkkilä 2011   2.2786 [0.6556;  7.9190]       75.2

Number of studies: k = 3
Number of observations: o = 293
Number of events: e = 275

                         OR           95%-CI    z p-value
Random effects model 2.1075 [0.7155; 6.2080] 1.35  0.1762

Quantifying heterogeneity:
 tau^2 = 0 [0.0000; 11.5386]; tau = 0 [0.0000; 3.3969]
 I^2 = 0.0% [0.0%; 89.6%]; H = 1.00 [1.00; 3.10]

Test of heterogeneity:
    Q d.f. p-value
 0.33    2  0.8494

Details on meta-analytical method:
- Inverse variance method
- Restricted maximum-likelihood estimator for tau^2
- Q-Profile method for confidence interval of tau^2 and tau
- Continuity correction of 0.5 in studies with zero cell frequencies
