# Supplementary material for: Evidence for music therapy and music medicine in psychiatry: transdiagnostic meta-review of meta-analyses
Source: BJPsych Open. 2024 Dec 13;11(1):e4. doi: 10.1192/bjo.2024.826 (PMC11733488; doi:10.1192/bjo.2024.826)
Supplement: Lassner et al. supplementary material 5 — Lassner et al. supplementary material [file S2056472424008263sup005.zip › analysis_2023.08.18/analysis/insomnia/insomnia_anxiety_endpoint.txt]

               SMD            95%-CI %W(random)
Amiri 2019  0.4977 [-0.2305; 1.2259]       10.2
Burrai 2020 0.5881 [ 0.2529; 0.9233]       48.2
Liu 2016    0.4390 [ 0.0782; 0.7998]       41.6

Number of studies: k = 3
Number of observations: o = 294

                        SMD           95%-CI    z  p-value
Random effects model 0.5168 [0.2842; 0.7495] 4.35 < 0.0001

Quantifying heterogeneity:
 tau^2 = 0 [0.0000; 0.2271]; tau = 0 [0.0000; 0.4765]
 I^2 = 0.0% [0.0%; 89.6%]; H = 1.00 [1.00; 3.10]

Test of heterogeneity:
    Q d.f. p-value
 0.36    2  0.8373

Details on meta-analytical method:
- Inverse variance method
- DerSimonian-Laird estimator for tau^2
- Jackson method for confidence interval of tau^2 and tau
- Hedges' g (bias corrected standardised mean difference; using exact formulae)
