# Supplementary material for: Evidence for music therapy and music medicine in psychiatry: transdiagnostic meta-review of meta-analyses
Source: BJPsych Open. 2024 Dec 13;11(1):e4. doi: 10.1192/bjo.2024.826 (PMC11733488; doi:10.1192/bjo.2024.826)
Supplement: Lassner et al. supplementary material 5 — Lassner et al. supplementary material [file S2056472424008263sup005.zip › analysis_2023.08.18/analysis/insomnia/insomnia_depression_endpoint.txt]

               SMD           95%-CI %W(random)
Amiri 2019  3.3366 [2.1849; 4.4884]       47.4
Burrai 2020 0.8737 [0.5300; 1.2174]       52.6

Number of studies: k = 2
Number of observations: o = 173

                        SMD            95%-CI    z p-value
Random effects model 2.0413 [-0.3691; 4.4517] 1.66  0.0969

Quantifying heterogeneity:
 tau^2 = 2.8451; tau = 1.6867; I^2 = 93.8% [80.1%; 98.1%]; H = 4.02 [2.24; 7.19]

Test of heterogeneity:
     Q d.f.  p-value
 16.13    1 < 0.0001

Details on meta-analytical method:
- Inverse variance method
- DerSimonian-Laird estimator for tau^2
- Hedges' g (bias corrected standardised mean difference; using exact formulae)
