# Supplementary material for: Evidence for music therapy and music medicine in psychiatry: transdiagnostic meta-review of meta-analyses
Source: BJPsych Open. 2024 Dec 13;11(1):e4. doi: 10.1192/bjo.2024.826 (PMC11733488; doi:10.1192/bjo.2024.826)
Supplement: Lassner et al. supplementary material 5 — Lassner et al. supplementary material [file S2056472424008263sup005.zip › analysis_2023.08.18/analysis/insomnia/insomnia_insomnia_severity_index_endpoint.txt]

                  SMD            95%-CI %W(random)
Amiri 2019     5.2161 [ 3.6342; 6.7980]       48.8
Jespersen 2019 0.4951 [-0.2018; 1.1920]       51.2

Number of studies: k = 2
Number of observations: o = 63

                        SMD            95%-CI    z p-value
Random effects model 2.8000 [-1.8252; 7.4252] 1.19  0.2354

Quantifying heterogeneity:
 tau^2 = 10.7551; tau = 3.2795; I^2 = 96.5% [90.5%; 98.7%]; H = 5.35 [3.25; 8.83]

Test of heterogeneity:
     Q d.f.  p-value
 28.65    1 < 0.0001

Details on meta-analytical method:
- Inverse variance method
- DerSimonian-Laird estimator for tau^2
- Hedges' g (bias corrected standardised mean difference; using exact formulae)
