# Supplementary material for: Evidence for music therapy and music medicine in psychiatry: transdiagnostic meta-review of meta-analyses
Source: BJPsych Open. 2024 Dec 13;11(1):e4. doi: 10.1192/bjo.2024.826 (PMC11733488; doi:10.1192/bjo.2024.826)
Supplement: Lassner et al. supplementary material 5 — Lassner et al. supplementary material [file S2056472424008263sup005.zip › analysis_2023.08.18/analysis/insomnia/insomnia_qol_endpoint.txt]

                  SMD           95%-CI %W(random)
Burrai 2020    0.4805 [0.1476; 0.8133]       81.9
Jespersen 2019 0.8718 [0.1634; 1.5801]       18.1

Number of studies: k = 2
Number of observations: o = 177

                        SMD           95%-CI    z p-value
Random effects model 0.5512 [0.2500; 0.8525] 3.59  0.0003

Quantifying heterogeneity:
 tau^2 = 0; tau = 0; I^2 = 0.0%; H = 1.00

Test of heterogeneity:
    Q d.f. p-value
 0.96    1  0.3271

Details on meta-analytical method:
- Inverse variance method
- DerSimonian-Laird estimator for tau^2
- Hedges' g (bias corrected standardised mean difference; using exact formulae)
