# Supplementary material for: Evidence for music therapy and music medicine in psychiatry: transdiagnostic meta-review of meta-analyses
Source: BJPsych Open. 2024 Dec 13;11(1):e4. doi: 10.1192/bjo.2024.826 (PMC11733488; doi:10.1192/bjo.2024.826)
Supplement: Lassner et al. supplementary material 5 — Lassner et al. supplementary material [file S2056472424008263sup005.zip › analysis_2023.08.18/analysis/insomnia/insomnia_sleep efficiency_endpoint.txt]

                   SMD            95%-CI %W(random)
Kullich 2003    0.9779 [ 0.4618; 1.4941]       33.6
Momennasab 2018 1.7894 [ 1.2220; 2.3567]       32.5
Wang 2016       0.4679 [-0.0291; 0.9650]       34.0

Number of studies: k = 3
Number of observations: o = 197

                        SMD           95%-CI    z p-value
Random effects model 1.0681 [0.3293; 1.8069] 2.83  0.0046

Quantifying heterogeneity:
 tau^2 = 0.3539 [0.0458; 17.1369]; tau = 0.5949 [0.2139; 4.1397]
 I^2 = 83.1% [48.6%; 94.4%]; H = 2.43 [1.39; 4.24]

Test of heterogeneity:
     Q d.f. p-value
 11.83    2  0.0027

Details on meta-analytical method:
- Inverse variance method
- DerSimonian-Laird estimator for tau^2
- Jackson method for confidence interval of tau^2 and tau
- Hedges' g (bias corrected standardised mean difference; using exact formulae)
