# Supplementary material for: Evidence for music therapy and music medicine in psychiatry: transdiagnostic meta-review of meta-analyses
Source: BJPsych Open. 2024 Dec 13;11(1):e4. doi: 10.1192/bjo.2024.826 (PMC11733488; doi:10.1192/bjo.2024.826)
Supplement: Lassner et al. supplementary material 5 — Lassner et al. supplementary material [file S2056472424008263sup005.zip › analysis_2023.08.18/analysis/insomnia/insomnia_sleep interruption_endpoint.txt]

                    SMD            95%-CI %W(random)
Kullich 2003     0.1911 [-0.2964; 0.6785]       33.6
Momennasab 2018  2.3674 [ 1.7399; 2.9948]       32.8
Wang 2016       -0.1225 [-0.6130; 0.3680]       33.6

Number of studies: k = 3
Number of observations: o = 197

                        SMD            95%-CI    z p-value
Random effects model 0.7984 [-0.5978; 2.1947] 1.12  0.2624

Quantifying heterogeneity:
 tau^2 = 1.4471 [0.3814; 66.6814]; tau = 1.2030 [0.6176; 8.1659]
 I^2 = 95.2% [89.2%; 97.8%]; H = 4.56 [3.04; 6.81]

Test of heterogeneity:
     Q d.f.  p-value
 41.50    2 < 0.0001

Details on meta-analytical method:
- Inverse variance method
- DerSimonian-Laird estimator for tau^2
- Jackson method for confidence interval of tau^2 and tau
- Hedges' g (bias corrected standardised mean difference; using exact formulae)
