# Supplementary material for: Evidence for music therapy and music medicine in psychiatry: transdiagnostic meta-review of meta-analyses
Source: BJPsych Open. 2024 Dec 13;11(1):e4. doi: 10.1192/bjo.2024.826 (PMC11733488; doi:10.1192/bjo.2024.826)
Supplement: Lassner et al. supplementary material 5 — Lassner et al. supplementary material [file S2056472424008263sup005.zip › analysis_2023.08.18/analysis/insomnia/insomnia_sleep onset latency_endpoint.txt]

                   SMD            95%-CI %W(random)
Kullich 2003    0.3033 [-0.1859; 0.7925]       33.8
Momennasab 2018 1.1557 [ 0.6399; 1.6716]       32.7
Wang 2016       0.4518 [-0.0448; 0.9483]       33.5

Number of studies: k = 3
Number of observations: o = 197

                        SMD           95%-CI    z p-value
Random effects model 0.6316 [0.1231; 1.1401] 2.43  0.0149

Quantifying heterogeneity:
 tau^2 = 0.1367 [0.0000; 8.0195]; tau = 0.3697 [0.0000; 2.8319]
 I^2 = 67.7% [0.0%; 90.7%]; H = 1.76 [1.00; 3.27]

Test of heterogeneity:
    Q d.f. p-value
 6.19    2  0.0452

Details on meta-analytical method:
- Inverse variance method
- DerSimonian-Laird estimator for tau^2
- Jackson method for confidence interval of tau^2 and tau
- Hedges' g (bias corrected standardised mean difference; using exact formulae)
