# Supplementary material for: Evidence for music therapy and music medicine in psychiatry: transdiagnostic meta-review of meta-analyses
Source: BJPsych Open. 2024 Dec 13;11(1):e4. doi: 10.1192/bjo.2024.826 (PMC11733488; doi:10.1192/bjo.2024.826)
Supplement: Lassner et al. supplementary material 5 — Lassner et al. supplementary material [file S2056472424008263sup005.zip › analysis_2023.08.18/analysis/insomnia/insomnia_sleep_qol_endpoint.txt]

                   SMD            95%-CI %W(random)
Amiri 2019      0.6698 [-0.0684; 1.4081]        8.1
Burrai 2020     0.3830 [ 0.0519; 0.7140]       12.0
Harmat 2008     1.3074 [ 0.7627; 1.8521]        9.9
Jespersen 2019  0.7046 [-0.0040; 1.4131]        8.3
Kullich 2003    0.6880 [ 0.1867; 1.1893]       10.4
Lai 2005        0.9744 [ 0.4372; 1.5115]       10.0
Liu 2016        0.3566 [-0.0027; 0.7159]       11.7
Momennasab 2018 1.9567 [ 1.3731; 2.5403]        9.5
Shum 2014       1.4163 [ 0.8455; 1.9870]        9.7
Wang 2016       0.4009 [-0.0943; 0.8961]       10.4

Number of studies: k = 10
Number of observations: o = 708

                        SMD           95%-CI    z  p-value
Random effects model 0.8640 [0.5353; 1.1928] 5.15 < 0.0001

Quantifying heterogeneity:
 tau^2 = 0.2064 [0.0604; 0.8738]; tau = 0.4543 [0.2458; 0.9348]
 I^2 = 76.1% [55.8%; 87.1%]; H = 2.05 [1.50; 2.78]

Test of heterogeneity:
     Q d.f.  p-value
 37.71    9 < 0.0001

Details on meta-analytical method:
- Inverse variance method
- DerSimonian-Laird estimator for tau^2
- Jackson method for confidence interval of tau^2 and tau
- Hedges' g (bias corrected standardised mean difference; using exact formulae)
