# Supplementary material for: Evidence for music therapy and music medicine in psychiatry: transdiagnostic meta-review of meta-analyses
Source: BJPsych Open. 2024 Dec 13;11(1):e4. doi: 10.1192/bjo.2024.826 (PMC11733488; doi:10.1192/bjo.2024.826)
Supplement: Lassner et al. supplementary material 5 — Lassner et al. supplementary material [file S2056472424008263sup005.zip › analysis_2023.08.18/analysis/insomnia/insomnia_total sleep time_endpoint.txt]

                   SMD            95%-CI %W(random)
Kullich 2003    0.8480 [ 0.3391; 1.3570]       33.2
Momennasab 2018 1.1411 [ 0.6262; 1.6560]       32.9
Wang 2016       0.2333 [-0.2584; 0.7251]       33.9

Number of studies: k = 3
Number of observations: o = 197

                        SMD           95%-CI    z p-value
Random effects model 0.7364 [0.2077; 1.2651] 2.73  0.0063

Quantifying heterogeneity:
 tau^2 = 0.1519 [0.0000; 8.4842]; tau = 0.3897 [0.0000; 2.9128]
 I^2 = 69.6% [0.0%; 91.1%]; H = 1.81 [1.00; 3.36]

Test of heterogeneity:
    Q d.f. p-value
 6.57    2  0.0374

Details on meta-analytical method:
- Inverse variance method
- DerSimonian-Laird estimator for tau^2
- Jackson method for confidence interval of tau^2 and tau
- Hedges' g (bias corrected standardised mean difference; using exact formulae)
