# Supplementary material for: Evidence for music therapy and music medicine in psychiatry: transdiagnostic meta-review of meta-analyses
Source: BJPsych Open. 2024 Dec 13;11(1):e4. doi: 10.1192/bjo.2024.826 (PMC11733488; doi:10.1192/bjo.2024.826)
Supplement: Lassner et al. supplementary material 5 — Lassner et al. supplementary material [file S2056472424008263sup005.zip › analysis_2023.08.18/analysis/schizophrenia/schizophrenia_abstract-thinking_endpoint.txt]

                 SMD            95%-CI %W(random)
Cha 2012     -0.2141 [-0.7217; 0.2935]       36.0
Ceccato 2009  0.0941 [-0.3877; 0.5759]       37.0
Liu 2013      0.9692 [ 0.2070; 1.7314]       27.0

Number of studies: k = 3
Number of observations: o = 157

                        SMD            95%-CI    z p-value
Random effects model 0.2196 [-0.3720; 0.8112] 0.73  0.4670

Quantifying heterogeneity:
 tau^2 = 0.1860 [0.0000; 12.8637]; tau = 0.4313 [0.0000; 3.5866]
 I^2 = 69.0% [0.0%; 91.0%]; H = 1.79 [1.00; 3.33]

Test of heterogeneity:
    Q d.f. p-value
 6.44    2  0.0399

Details on meta-analytical method:
- Inverse variance method
- DerSimonian-Laird estimator for tau^2
- Jackson method for confidence interval of tau^2 and tau
- Hedges' g (bias corrected standardised mean difference; using exact formulae)
