# Supplementary material for: Evidence for music therapy and music medicine in psychiatry: transdiagnostic meta-review of meta-analyses
Source: BJPsych Open. 2024 Dec 13;11(1):e4. doi: 10.1192/bjo.2024.826 (PMC11733488; doi:10.1192/bjo.2024.826)
Supplement: Lassner et al. supplementary material 5 — Lassner et al. supplementary material [file S2056472424008263sup005.zip › analysis_2023.08.18/analysis/schizophrenia/schizophrenia_behavior_general_endpoint.txt]

             SMD           95%-CI %W(random)
Fu 2013   0.6815 [0.0422; 1.3209]       32.6
Li 2007a  2.0807 [1.4451; 2.7162]       32.7
Wang 2013 0.6902 [0.1769; 1.2036]       34.7

Number of studies: k = 3
Number of observations: o = 162

                        SMD           95%-CI    z p-value
Random effects model 1.1417 [0.2594; 2.0240] 2.54  0.0112

Quantifying heterogeneity:
 tau^2 = 0.5151 [0.0773; 24.7156]; tau = 0.7177 [0.2781; 4.9715]
 I^2 = 84.9% [55.2%; 94.9%]; H = 2.57 [1.49; 4.43]

Test of heterogeneity:
     Q d.f. p-value
 13.23    2  0.0013

Details on meta-analytical method:
- Inverse variance method
- DerSimonian-Laird estimator for tau^2
- Jackson method for confidence interval of tau^2 and tau
- Hedges' g (bias corrected standardised mean difference; using exact formulae)
