# Supplementary material for: Evidence for music therapy and music medicine in psychiatry: transdiagnostic meta-review of meta-analyses
Source: BJPsych Open. 2024 Dec 13;11(1):e4. doi: 10.1192/bjo.2024.826 (PMC11733488; doi:10.1192/bjo.2024.826)
Supplement: Lassner et al. supplementary material 5 — Lassner et al. supplementary material [file S2056472424008263sup005.zip › analysis_2023.08.18/analysis/schizophrenia/schizophrenia_dropout_any_endpoint.txt]

                   OR            95%-CI %W(random)
Gold 2013      1.0526 [0.3701;  2.9940]       54.2
Mao 2013           NA                          0.0
Cha 2012           NA                          0.0
Chang 2013         NA                          0.0
Fu 2013            NA                          0.0
He 2005            NA                          0.0
Li 2007a           NA                          0.0
Lu 2013            NA                          0.0
Mohammadi 2012     NA                          0.0
Tang 1994          NA                          0.0
Ulrich 2007        NA                          0.0
Wen 2005           NA                          0.0
Ceccato 2009       NA                          0.0
Liu 2013           NA                          0.0
Qu 2012            NA                          0.0
Talwar 2006    0.9561 [0.2755;  3.3177]       38.3
Wang 2013          NA                          0.0
Yang 1998      1.0000 [0.0604; 16.5476]        7.5

Number of studies: k = 3
Number of observations: o = 1162
Number of events: e = 1126

                         OR           95%-CI    z p-value
Random effects model 1.0107 [0.4681; 2.1821] 0.03  0.9784

Quantifying heterogeneity:
 tau^2 = 0; tau = 0; I^2 = 0.0% [0.0%; 89.6%]; H = 1.00 [1.00; 3.10]

Test of heterogeneity:
    Q d.f. p-value
 0.01    2  0.9933

Details on meta-analytical method:
- Inverse variance method
- Restricted maximum-likelihood estimator for tau^2
