# Supplementary material for: Evidence for music therapy and music medicine in psychiatry: transdiagnostic meta-review of meta-analyses
Source: BJPsych Open. 2024 Dec 13;11(1):e4. doi: 10.1192/bjo.2024.826 (PMC11733488; doi:10.1192/bjo.2024.826)
Supplement: Lassner et al. supplementary material 5 — Lassner et al. supplementary material [file S2056472424008263sup005.zip › analysis_2023.08.18/analysis/schizophrenia/schizophrenia_functioning_endpoint.txt]

                SMD            95%-CI %W(random)
Mao 2013     1.7968 [ 1.3042; 2.2894]       20.4
Gold 2013   -0.3932 [-0.9648; 0.1784]       19.8
Talwar 2006 -0.0478 [-0.5284; 0.4327]       20.4
Fu 2013      1.2541 [ 0.5704; 1.9378]       19.0
Yang 1998    0.7756 [ 0.2842; 1.2671]       20.4

Number of studies: k = 5
Number of observations: o = 318

                        SMD            95%-CI    z p-value
Random effects model 0.6744 [-0.1277; 1.4765] 1.65  0.0994

Quantifying heterogeneity:
 tau^2 = 0.7594 [0.2194; 6.7737]; tau = 0.8714 [0.4684; 2.6026]
 I^2 = 91.1% [82.2%; 95.6%]; H = 3.35 [2.37; 4.74]

Test of heterogeneity:
     Q d.f.  p-value
 44.95    4 < 0.0001

Details on meta-analytical method:
- Inverse variance method
- DerSimonian-Laird estimator for tau^2
- Jackson method for confidence interval of tau^2 and tau
- Hedges' g (bias corrected standardised mean difference; using exact formulae)
