# Supplementary material for: Evidence for music therapy and music medicine in psychiatry: transdiagnostic meta-review of meta-analyses
Source: BJPsych Open. 2024 Dec 13;11(1):e4. doi: 10.1192/bjo.2024.826 (PMC11733488; doi:10.1192/bjo.2024.826)
Supplement: Lassner et al. supplementary material 5 — Lassner et al. supplementary material [file S2056472424008263sup005.zip › analysis_2023.08.18/analysis/schizophrenia/schizophrenia_memory_endpoint.txt]

                SMD            95%-CI %W(random)
Cha 2012     0.5764 [ 0.0593; 1.0936]       47.0
Ceccato 2009 0.4312 [-0.0562; 0.9186]       53.0

Number of studies: k = 2
Number of observations: o = 127

                        SMD           95%-CI    z p-value
Random effects model 0.4995 [0.1448; 0.8542] 2.76  0.0058

Quantifying heterogeneity:
 tau^2 = 0; tau = 0; I^2 = 0.0%; H = 1.00

Test of heterogeneity:
    Q d.f. p-value
 0.16    1  0.6887

Details on meta-analytical method:
- Inverse variance method
- DerSimonian-Laird estimator for tau^2
- Hedges' g (bias corrected standardised mean difference; using exact formulae)
