# Supplementary material for: Evidence for music therapy and music medicine in psychiatry: transdiagnostic meta-review of meta-analyses
Source: BJPsych Open. 2024 Dec 13;11(1):e4. doi: 10.1192/bjo.2024.826 (PMC11733488; doi:10.1192/bjo.2024.826)
Supplement: Lassner et al. supplementary material 5 — Lassner et al. supplementary material [file S2056472424008263sup005.zip › analysis_2023.08.18/analysis/schizophrenia/schizophrenia_negative_endpoint.txt]

                   SMD            95%-CI %W(random)
He 2005         0.3971 [-0.1143; 0.9084]       14.6
Mohammadi 2012  0.6281 [ 0.2001; 1.0560]       15.8
Tang 1994       1.0661 [ 0.5841; 1.5482]       15.0
Ulrich 2007     0.2270 [-0.4671; 0.9210]       12.0
Gold 2013      -0.4803 [-1.0547; 0.0941]       13.7
Qu 2012         0.9979 [ 0.4500; 1.5458]       14.1
Yang 1998       0.9733 [ 0.4717; 1.4748]       14.7

Number of studies: k = 7
Number of observations: o = 443

                        SMD           95%-CI    z p-value
Random effects model 0.5630 [0.1740; 0.9520] 2.84  0.0046

Quantifying heterogeneity:
 tau^2 = 0.2017 [0.0475; 1.3460]; tau = 0.4491 [0.2180; 1.1602]
 I^2 = 74.0% [44.4%; 87.8%]; H = 1.96 [1.34; 2.87]

Test of heterogeneity:
     Q d.f. p-value
 23.06    6  0.0008

Details on meta-analytical method:
- Inverse variance method
- DerSimonian-Laird estimator for tau^2
- Jackson method for confidence interval of tau^2 and tau
- Hedges' g (bias corrected standardised mean difference; using exact formulae)
