# Supplementary material for: Evidence for music therapy and music medicine in psychiatry: transdiagnostic meta-review of meta-analyses
Source: BJPsych Open. 2024 Dec 13;11(1):e4. doi: 10.1192/bjo.2024.826 (PMC11733488; doi:10.1192/bjo.2024.826)
Supplement: Lassner et al. supplementary material 5 — Lassner et al. supplementary material [file S2056472424008263sup005.zip › analysis_2023.08.18/analysis/schizophrenia/schizophrenia_psychosis_symptoms_endpoint.txt]

                SMD            95%-CI %W(random)
Mao 2013     3.4112 [ 2.7556; 4.0668]       19.7
Lu 2013      0.6950 [ 0.2272; 1.1627]       20.4
Wen 2005    -0.2672 [-0.9881; 0.4537]       19.4
Talwar 2006  0.3605 [-0.1240; 0.8450]       20.4
Yang 1998    1.2537 [ 0.7344; 1.7730]       20.2

Number of studies: k = 5
Number of observations: o = 334

                        SMD           95%-CI    z p-value
Random effects model 1.0876 [0.0290; 2.1463] 2.01  0.0440

Quantifying heterogeneity:
 tau^2 = 1.3723 [0.5257; 14.1301]; tau = 1.1714 [0.7250; 3.7590]
 I^2 = 94.5% [90.0%; 97.0%]; H = 4.27 [3.16; 5.78]

Test of heterogeneity:
     Q d.f.  p-value
 73.07    4 < 0.0001

Details on meta-analytical method:
- Inverse variance method
- DerSimonian-Laird estimator for tau^2
- Jackson method for confidence interval of tau^2 and tau
- Hedges' g (bias corrected standardised mean difference; using exact formulae)
