# Supplementary material for: Evidence for music therapy and music medicine in psychiatry: transdiagnostic meta-review of meta-analyses
Source: BJPsych Open. 2024 Dec 13;11(1):e4. doi: 10.1192/bjo.2024.826 (PMC11733488; doi:10.1192/bjo.2024.826)
Supplement: Lassner et al. supplementary material 5 — Lassner et al. supplementary material [file S2056472424008263sup005.zip › analysis_2023.08.18/analysis/schizophrenia/schizophrenia_qol_endpoint.txt]

               SMD            95%-CI %W(random)
Chang 2013  1.8239 [ 1.2698; 2.3780]       50.8
Ulrich 2007 0.0475 [-0.6600; 0.7550]       49.2

Number of studies: k = 2
Number of observations: o = 103

                        SMD            95%-CI    z p-value
Random effects model 0.9499 [-0.7908; 2.6906] 1.07  0.2848

Quantifying heterogeneity:
 tau^2 = 1.4728; tau = 1.2136; I^2 = 93.3% [78.2%; 98.0%]; H = 3.87 [2.14; 7.01]

Test of heterogeneity:
     Q d.f. p-value
 15.01    1  0.0001

Details on meta-analytical method:
- Inverse variance method
- DerSimonian-Laird estimator for tau^2
- Hedges' g (bias corrected standardised mean difference; using exact formulae)
