# Supplementary material for: Evidence for music therapy and music medicine in psychiatry: transdiagnostic meta-review of meta-analyses
Source: BJPsych Open. 2024 Dec 13;11(1):e4. doi: 10.1192/bjo.2024.826 (PMC11733488; doi:10.1192/bjo.2024.826)
Supplement: Lassner et al. supplementary material 5 — Lassner et al. supplementary material [file S2056472424008263sup005.zip › analysis_2023.08.18/analysis/schizophrenia/schizophrenia_response_endpoint.txt]

               OR             95%-CI %W(random)
Gold 2013  1.8214 [0.6589;   5.0351]       51.5
Yang 1998 30.9630 [7.5730; 126.5944]       48.5

Number of studies: k = 2
Number of observations: o = 133
Number of events: e = 76

                         OR             95%-CI    z p-value
Random effects model 7.1894 [0.4482; 115.3237] 1.39  0.1636

Quantifying heterogeneity:
 tau^2 = 3.6208; tau = 1.9028; I^2 = 90.2% [64.3%; 97.3%]; H = 3.20 [1.67; 6.11]

Test of heterogeneity:
     Q d.f. p-value
 10.22    1  0.0014

Details on meta-analytical method:
- Inverse variance method
- Restricted maximum-likelihood estimator for tau^2
