# Supplementary material for: Evidence for music therapy and music medicine in psychiatry: transdiagnostic meta-review of meta-analyses
Source: BJPsych Open. 2024 Dec 13;11(1):e4. doi: 10.1192/bjo.2024.826 (PMC11733488; doi:10.1192/bjo.2024.826)
Supplement: Lassner et al. supplementary material 5 — Lassner et al. supplementary material [file S2056472424008263sup005.zip › analysis_2023.08.18/analysis/schizophrenia/schizophrenia_vigilance-attention_endpoint.txt]

Number of observations: o = 67

                SMD            95%-CI    z p-value
Ceccato 2009 0.2546 [-0.2289; 0.7382] 1.03  0.3021

Details:
- Hedges' g (bias corrected standardised mean difference; using exact formulae)
