# Supplementary material for: Evidence for music therapy and music medicine in psychiatry: transdiagnostic meta-review of meta-analyses
Source: BJPsych Open. 2024 Dec 13;11(1):e4. doi: 10.1192/bjo.2024.826 (PMC11733488; doi:10.1192/bjo.2024.826)
Supplement: Lassner et al. supplementary material 5 — Lassner et al. supplementary material [file S2056472424008263sup005.zip › analysis_2023.08.18/analysis/substance use/substance_use_craving_endpoint.txt]

                          SMD            95%-CI %W(random)
Silverman 2016b        0.2978 [-0.0429; 0.6385]       39.4
Silverman 2017         0.4904 [ 0.0280; 0.9528]       35.1
Eshaghi Farahmand 2020 1.4677 [ 0.7226; 2.2127]       25.5

Number of studies: k = 3
Number of observations: o = 254

                        SMD           95%-CI    z p-value
Random effects model 0.6634 [0.1013; 1.2254] 2.31  0.0207

Quantifying heterogeneity:
 tau^2 = 0.1784 [0.0167; 12.8487]; tau = 0.4224 [0.1291; 3.5845]
 I^2 = 74.5% [15.1%; 92.3%]; H = 1.98 [1.09; 3.61]

Test of heterogeneity:
    Q d.f. p-value
 7.83    2  0.0199

Details on meta-analytical method:
- Inverse variance method
- DerSimonian-Laird estimator for tau^2
- Jackson method for confidence interval of tau^2 and tau
- Hedges' g (bias corrected standardised mean difference; using exact formulae)
