# Supplementary material for: Evidence for music therapy and music medicine in psychiatry: transdiagnostic meta-review of meta-analyses
Source: BJPsych Open. 2024 Dec 13;11(1):e4. doi: 10.1192/bjo.2024.826 (PMC11733488; doi:10.1192/bjo.2024.826)
Supplement: Lassner et al. supplementary material 5 — Lassner et al. supplementary material [file S2056472424008263sup005.zip › analysis_2023.08.18/analysis/substance use/substance_use_depression_endpoint.txt]

                 SMD            95%-CI %W(random)
Albornoz 2009 0.6855 [-0.1421; 1.5130]       23.0
Murphy 2008   0.1178 [-0.8710; 1.1066]       16.1
Wu 2020       0.2458 [-0.2623; 0.7539]       60.9

Number of studies: k = 3
Number of observations: o = 100

                        SMD            95%-CI    z p-value
Random effects model 0.3262 [-0.0704; 0.7228] 1.61  0.1070

Quantifying heterogeneity:
 tau^2 = 0 [0.0000; 3.0170]; tau = 0 [0.0000; 1.7370]
 I^2 = 0.0% [0.0%; 89.6%]; H = 1.00 [1.00; 3.10]

Test of heterogeneity:
    Q d.f. p-value
 0.99    2  0.6093

Details on meta-analytical method:
- Inverse variance method
- DerSimonian-Laird estimator for tau^2
- Jackson method for confidence interval of tau^2 and tau
- Hedges' g (bias corrected standardised mean difference; using exact formulae)
