# Supplementary material for: Evidence for music therapy and music medicine in psychiatry: transdiagnostic meta-review of meta-analyses
Source: BJPsych Open. 2024 Dec 13;11(1):e4. doi: 10.1192/bjo.2024.826 (PMC11733488; doi:10.1192/bjo.2024.826)
Supplement: Lassner et al. supplementary material 5 — Lassner et al. supplementary material [file S2056472424008263sup005.zip › analysis_2023.08.18/analysis/substance use/substance_use_dropout_any_endpoint.txt]

                           OR           95%-CI %W(random)
Albornoz 2009              NA                         0.0
Eshaghi Farahmand 2020     NA                         0.0
Heiderscheit 2005          NA                         0.0
James 1988                 NA                         0.0
Murphy 2008            2.7500 [0.7604; 9.9456]       60.2
Wu 2020                0.3103 [0.0304; 3.1677]       39.8

Number of studies: k = 2
Number of observations: o = 199
Number of events: e = 177

                         OR           95%-CI    z p-value
Random effects model 1.1550 [0.1425; 9.3636] 0.13  0.8926

Quantifying heterogeneity:
 tau^2 = 1.4623; tau = 1.2093; I^2 = 61.4% [0.0%; 91.1%]; H = 1.61 [1.00; 3.35]

Test of heterogeneity:
    Q d.f. p-value
 2.59    1  0.1073

Details on meta-analytical method:
- Inverse variance method
- Restricted maximum-likelihood estimator for tau^2
