# Supplementary material for: Evidence for music therapy and music medicine in psychiatry: transdiagnostic meta-review of meta-analyses
Source: BJPsych Open. 2024 Dec 13;11(1):e4. doi: 10.1192/bjo.2024.826 (PMC11733488; doi:10.1192/bjo.2024.826)
Supplement: Lassner et al. supplementary material 5 — Lassner et al. supplementary material [file S2056472424008263sup005.zip › analysis_2023.08.18/analysis/substance use/substance_use_motivation for treatment or change_endpoint.txt]

                   SMD            95%-CI %W(random)
Silverman 2012  0.6444 [ 0.2198; 1.0691]       21.6
Silverman 2014  0.3930 [-0.0526; 0.8386]       19.6
Silverman 2015b 0.5525 [ 0.1527; 0.9522]       24.4
Silverman 2021  0.1590 [-0.1989; 0.5169]       30.4
Murphy 2008     0.2936 [-0.7010; 1.2881]        3.9

Number of studies: k = 5
Number of observations: o = 408

                        SMD           95%-CI    z  p-value
Random effects model 0.4111 [0.2137; 0.6086] 4.08 < 0.0001

Quantifying heterogeneity:
 tau^2 = 0 [0.0000; 0.2960]; tau = 0 [0.0000; 0.5440]
 I^2 = 0.0% [0.0%; 79.2%]; H = 1.00 [1.00; 2.19]

Test of heterogeneity:
    Q d.f. p-value
 3.61    4  0.4619

Details on meta-analytical method:
- Inverse variance method
- DerSimonian-Laird estimator for tau^2
- Jackson method for confidence interval of tau^2 and tau
- Hedges' g (bias corrected standardised mean difference; using exact formulae)
