# Supplementary material for: Evidence for music therapy and music medicine in psychiatry: transdiagnostic meta-review of meta-analyses
Source: BJPsych Open. 2024 Dec 13;11(1):e4. doi: 10.1192/bjo.2024.826 (PMC11733488; doi:10.1192/bjo.2024.826)
Supplement: Lassner et al. supplementary material 5 — Lassner et al. supplementary material [file S2056472424008263sup005.zip › analysis_2023.08.18/analysis/substance use/substance_use_motivation to stay sober or clean_endpoint.txt]

                   SMD            95%-CI %W(random)
Silverman 2014 -0.0093 [-0.4506; 0.4320]       29.9
Silverman 2021  0.3532 [ 0.0036; 0.7029]       47.6
Wu 2020         0.2633 [-0.2450; 0.7717]       22.5

Number of studies: k = 3
Number of observations: o = 269

                        SMD            95%-CI    z p-value
Random effects model 0.2247 [-0.0166; 0.4659] 1.83  0.0679

Quantifying heterogeneity:
 tau^2 = 0 [0.0000; 1.4233]; tau = 0 [0.0000; 1.1930]
 I^2 = 0.0% [0.0%; 89.6%]; H = 1.00 [1.00; 3.10]

Test of heterogeneity:
    Q d.f. p-value
 1.62    2  0.4445

Details on meta-analytical method:
- Inverse variance method
- DerSimonian-Laird estimator for tau^2
- Jackson method for confidence interval of tau^2 and tau
- Hedges' g (bias corrected standardised mean difference; using exact formulae)
