# Supplementary material for: Evidence for music therapy and music medicine in psychiatry: transdiagnostic meta-review of meta-analyses
Source: BJPsych Open. 2024 Dec 13;11(1):e4. doi: 10.1192/bjo.2024.826 (PMC11733488; doi:10.1192/bjo.2024.826)
Supplement: Lassner et al. supplementary material 5 — Lassner et al. supplementary material [file S2056472424008263sup005.zip › analysis_2023.08.18/master.xlsx]

## Sheet: Sheet1
ID	meta_id	study_id	population	comparison	outcome	outcome_spec	outcome_timepoint	timepoint	event1	mean1	sd1	n1	event2	mean2	sd2	n2	type_outcome	sequence	allocation_concealment	blinding_personnel	blinding_outcome	missing_outcome	selective_reporting	other_bias	overall_bias	reporting_bias	study_id_new
179	Ghetti 2022	Wu 2020	substance_use	MT:TAU	depression	1	0	followup		-50.73	10.59	30		-51.86	9.95	30	continuous	Low risk	Unclear risk	Low risk	Low risk	Low risk	Low risk	Unclear risk	2	no	Wu 2020depression
180	Ghetti 2022	Wu 2020	substance_use	MT:TAU	anxiety	1	0	followup		-42.38	8.98	30		-43.87	7.79	30	continuous	Low risk	Unclear risk	Low risk	Low risk	Low risk	Low risk	Unclear risk	2	no	Wu 2020anxiety
78	Geretsegger 2022	Porter 2017	autism	MT:TAU	adaptive_behavior	0	1	followup		-71.19	33.43	16		-89.55	30.8	19	continuous	Low risk	Low risk	Unclear risk	High risk	Low risk	Low risk	Low risk	3	no	Porter 2017adaptive_behavior
92	Geretsegger 2022	Bharathi 2019	autism	MT:TAU	autism_symptoms	0	1	followup		-30.04	0.56	26		-31.23	1.14	26	continuous	High risk	High risk	Unclear risk	High risk	Low risk	Low risk	Low risk	3	no	Bharathi 2019autism_symptoms
93	Geretsegger 2022	LaGasse 2014	autism	MT:TAU	autism_symptoms	0	1	followup		-43.57	18.5	9		-50.83	15.79	8	continuous	Low risk	Unclear risk	Unclear risk	Unclear risk	Low risk	Low risk	Low risk	2	no	LaGasse 2014autism_symptoms
96	Geretsegger 2022	Porter 2017	autism	MT:TAU	depression	0	1	followup		-13.71	11.9	17		-21.16	12.45	19	continuous	Low risk	Low risk	Unclear risk	High risk	Low risk	Low risk	Low risk	3	no	Porter 2017depression
99	Geretsegger 2022	Porter 2017	autism	MT:TAU	identify_formation	0	1	followup		20.81	5.42	16		15.89	5.77	19	continuous	Low risk	Low risk	Unclear risk	High risk	Low risk	Low risk	Low risk	3	no	Porter 2017identify_formation
117	Geretsegger 2022	Porter 2017	autism	MT:TAU	qol_family_relationships	0	1	followup		-2.03	0.23	6		-2.02	0.25	9	continuous	Low risk	Low risk	Unclear risk	High risk	Low risk	Low risk	Low risk	3	no	Porter 2017qol_family_relationships
126	Geretsegger 2022	Bharathi 2019	autism	MT:TAU	response	0	1	followup	23			26	19			26	dichotomous	High risk	High risk	Unclear risk	High risk	Low risk	Low risk	Low risk	3	no	Bharathi 2019response
127	Geretsegger 2022	Porter 2017	autism	MT:TAU	response	0	1	followup	12			24	10			23	dichotomous	Low risk	Low risk	Unclear risk	High risk	Low risk	Low risk	Low risk	3	no	Porter 2017response
144	Geretsegger 2022	Ghasemtabar 2015	autism	MT:TAU	social interaction	0	1	followup		30.61	4.25	13		26.85	3.82	14	continuous	High risk	High risk	Unclear risk	Unclear risk	Low risk	Low risk	Low risk	3	no	Ghasemtabar 2015social interaction
145	Geretsegger 2022	Porter 2017	autism	MT:TAU	social interaction	0	1	followup		82.57	13.96	14		79.14	14.14	18	continuous	Low risk	Low risk	Unclear risk	High risk	Low risk	Low risk	Low risk	3	no	Porter 2017social interaction
159	Geretsegger 2022	Bharathi 2019	autism	MT:TAU	verbal	0	1	followup		82.46	18.73	26		78.73	14.99	26	continuous	High risk	High risk	Unclear risk	High risk	Low risk	Low risk	Low risk	3	no	Bharathi 2019verbal
79	Geretsegger 2022	Bieleninik 2017	autism	MT:TAU	adaptive_behavior	0	2	followup		-3.66	2.11	155		-3.4	2.05	135	continuous	Low risk	Low risk	Unclear risk	Low risk	Low risk	Low risk	Low risk	2	no	Bieleninik 2017adaptive_behavior
81	Geretsegger 2022	Bieleninik 2017	autism	MT:TAU	adverse_event	0	2	followup	150			154	132			136	dichotomous	Low risk	Low risk	Unclear risk	Low risk	Low risk	Low risk	Low risk	2	no	Bieleninik 2017adverse_event
94	Geretsegger 2022	Bieleninik 2017	autism	MT:TAU	autism_symptoms	0	2	followup		-16.25	6.23	154		-15.16	5.79	135	continuous	Low risk	Low risk	Unclear risk	Low risk	Low risk	Low risk	Low risk	2	no	Bieleninik 2017autism_symptoms
113	Geretsegger 2022	Bieleninik 2017	autism	MT:TAU	qol	0	2	followup		75.16	16.08	125		74.48	15.27	124	continuous	Low risk	Low risk	Unclear risk	Low risk	Low risk	Low risk	Low risk	2	no	Bieleninik 2017qol
128	Geretsegger 2022	Bieleninik 2017	autism	MT:TAU	response	0	2	followup	92			182	81			182	dichotomous	Low risk	Low risk	Unclear risk	Low risk	Low risk	Low risk	Low risk	2	no	Bieleninik 2017response
146	Geretsegger 2022	Bieleninik 2017	autism	MT:TAU	social interaction	0	2	followup		-0.06	1	132		0	1	126	continuous	Low risk	Low risk	Unclear risk	Low risk	Low risk	Low risk	Low risk	2	no	Bieleninik 2017social interaction
183	Ghetti 2022	Wu 2020	substance_use	MT:TAU	motivation to stay sober or clean	0	0	followup		162.46	21.61	30		153.17	32.24	30	continuous	Low risk	Unclear risk	Low risk	Low risk	Low risk	Low risk	Unclear risk	2	no	Wu 2020motivation to stay sober or clean
228	van_der_Steen_2017	Guétin 2009	dementia	MT:TAU	depression	0	0	followup		-12.5	6.4	13		-12.1	7.6	11	continuous	Unclear risk	Unclear risk	High risk	Low risk	Unclear risk	Unclear risk	Low risk	3	no	Guétin 2009depression
229	van_der_Steen_2017	Guétin 2009	dementia	MT:TAU	anxiety	0	0	followup		-10.6	6.3	13		-20.5	5.4	11	continuous	Unclear risk	Unclear risk	High risk	Low risk	Unclear risk	Unclear risk	Low risk	3	no	Guétin 2009anxiety
232	van_der_Steen_2017	Hsu 2015	dementia	MT:TAU	qol	0	0	followup		1.76	0.48	5		0.47	0.68	7	continuous	High risk	Low risk	High risk	High risk	High risk	High risk	Low risk	3	no	Hsu 2015qol
233	van_der_Steen_2017	Hsu 2015	dementia	MT:TAU	behavioral_problems_overall	0	0	followup		-8.67	9.54	6		-34.43	7.37	7	continuous	High risk	Low risk	High risk	High risk	High risk	High risk	Low risk	3	no	Hsu 2015behavioral_problems_overall
239	van_der_Steen_2017	Lin 2011	dementia	MT:TAU	depression	0	0	followup		-11.23	8.64	49		-11.43	9.72	51	continuous	Low risk	Low risk	High risk	Unclear risk	Low risk	Unclear risk	Low risk	3	no	Lin 2011depression
240	van_der_Steen_2017	Lin 2011	dementia	MT:TAU	agitation-aggression	0	0	followup		-35.69	9.99	49		-37.75	9.7	51	continuous	Low risk	Low risk	High risk	Unclear risk	Low risk	Unclear risk	Low risk	3	no	Lin 2011agitation-aggression
241	van_der_Steen_2017	Lin 2011	dementia	MT:TAU	cognition	0	0	followup		14.24	6.39	49		13.5	4.6	51	continuous	Low risk	Low risk	High risk	Unclear risk	Low risk	Unclear risk	Low risk	3	no	Lin 2011cognition
246	van_der_Steen_2017	Lyu 2014	dementia	MT:TAU	behavioral_problems_overall	0	0	followup		-13.01	11.72	16		-15.42	9.72	30	continuous	Low risk	Unclear risk	High risk	Unclear risk	Low risk	Unclear risk	Low risk	3	no	Lyu 2014behavioral_problems_overall
247	van_der_Steen_2017	Lyu 2014	dementia	MT:TAU	behavioral_problems_overall	0	0	followup		-13.01	11.72	16		-12.58	10.03	31	continuous	Low risk	Unclear risk	High risk	Unclear risk	Low risk	Unclear risk	Low risk	3	no	Lyu 2014behavioral_problems_overall
248	van_der_Steen_2017	Lyu 2014	dementia	MT:TAU	cognition	0	0	followup		17.81	4.7	16		17.94	4.7	30	continuous	Low risk	Unclear risk	High risk	Unclear risk	Low risk	Unclear risk	Low risk	3	no	Lyu 2014cognition
249	van_der_Steen_2017	Lyu 2014	dementia	MT:TAU	cognition	0	0	followup		17.81	4.7	16		17.59	5.7	31	continuous	Low risk	Unclear risk	High risk	Unclear risk	Low risk	Unclear risk	Low risk	3	no	Lyu 2014cognition
256	van_der_Steen_2017	Narme 2012-study 1a	dementia	MT:TAU	qol	0	0	followup		-14.1	54.29	5		-41.66	18.25	6	continuous	Unclear risk	Unclear risk	High risk	Low risk	Low risk	Unclear risk	Low risk	3	no	Narme 2012-study 1aqol
257	van_der_Steen_2017	Narme 2012-study 1a	dementia	MT:TAU	anxiety	0	0	followup		-21.39	29.02	5		-34.89	30.4	6	continuous	Unclear risk	Unclear risk	High risk	Low risk	Low risk	Unclear risk	Low risk	3	no	Narme 2012-study 1aanxiety
258	van_der_Steen_2017	Narme 2012-study 1a	dementia	MT:TAU	social_behavior	0	0	followup		-3.22	29.39	5		-38.5	21.92	6	continuous	Unclear risk	Unclear risk	High risk	Low risk	Low risk	Unclear risk	Low risk	3	no	Narme 2012-study 1asocial_behavior
266	van_der_Steen_2017	Narme 2014	dementia	MT:TAU	qol	0	0	followup		-10.27	36.3	18		-31.9	59.7	19	continuous	Unclear risk	Unclear risk	High risk	Low risk	Low risk	Unclear risk	Low risk	3	no	Narme 2014qol
267	van_der_Steen_2017	Narme 2014	dementia	MT:TAU	depression	0	0	followup		-0.8	2.9	18		-1	3	19	continuous	Unclear risk	Unclear risk	High risk	Low risk	Low risk	Unclear risk	Low risk	3	no	Narme 2014depression
268	van_der_Steen_2017	Narme 2014	dementia	MT:TAU	anxiety	0	0	followup		-2.4	4.1	18		-1.2	3.2	19	continuous	Unclear risk	Unclear risk	High risk	Low risk	Low risk	Unclear risk	Low risk	3	no	Narme 2014anxiety
269	van_der_Steen_2017	Narme 2014	dementia	MT:TAU	agitation-aggression	0	0	followup		-40.2	15.4	18		-34	7.6	19	continuous	Unclear risk	Unclear risk	High risk	Low risk	Low risk	Unclear risk	Low risk	3	no	Narme 2014agitation-aggression
270	van_der_Steen_2017	Narme 2014	dementia	MT:TAU	behavioral_problems_overall	0	0	followup		-10.6	12.6	18		-8.5	13.5	19	continuous	Unclear risk	Unclear risk	High risk	Low risk	Low risk	Unclear risk	Low risk	3	no	Narme 2014behavioral_problems_overall
271	van_der_Steen_2017	Narme 2014	dementia	MT:TAU	social_behavior	0	0	followup		4	52.6	18		-2.8	50.1	19	continuous	Unclear risk	Unclear risk	High risk	Low risk	Low risk	Unclear risk	Low risk	3	no	Narme 2014social_behavior
276	van_der_Steen_2017	Raglio 2010a	dementia	MT:TAU	depression	0	0	followup		-1.41	3.238	27		-1.33	2.792	24	continuous	Unclear risk	Unclear risk	High risk	Low risk	Low risk	Unclear risk	Low risk	3	no	Raglio 2010adepression
277	van_der_Steen_2017	Raglio 2010a	dementia	MT:TAU	anxiety	0	0	followup		-1.04	2.066	27		-1.46	2.043	24	continuous	Unclear risk	Unclear risk	High risk	Low risk	Low risk	Unclear risk	Low risk	3	no	Raglio 2010aanxiety
278	van_der_Steen_2017	Raglio 2010a	dementia	MT:TAU	agitation-aggression	0	0	followup		-1.63	2.115	27		-2.54	3.464	24	continuous	Unclear risk	Unclear risk	High risk	Low risk	Low risk	Unclear risk	Low risk	3	no	Raglio 2010aagitation-aggression
279	van_der_Steen_2017	Raglio 2010a	dementia	MT:TAU	behavioral_problems_overall	0	0	followup		-11.11	12.0001	27		-14.08	13.273	24	continuous	Unclear risk	Unclear risk	High risk	Low risk	Low risk	Unclear risk	Low risk	3	no	Raglio 2010abehavioral_problems_overall
295	van_der_Steen_2017	Raglio 2015	dementia	MT:TAU	qol	0	0	followup		5.5	6.3	20		4.3	9.1	40	continuous	Low risk	Low risk	High risk	Low risk	Low risk	Unclear risk	Low risk	3	no	Raglio 2015qol
296	van_der_Steen_2017	Raglio 2015	dementia	MT:TAU	qol	0	0	followup		5.5	6.3	20		6.2	8.5	40	continuous	Low risk	Low risk	High risk	Low risk	Low risk	Unclear risk	Low risk	3	no	Raglio 2015qol
297	van_der_Steen_2017	Raglio 2015	dementia	MT:TAU	depression	0	0	followup		-8.27	5.449	20		-8.5	6.437	40	continuous	Low risk	Low risk	High risk	Low risk	Low risk	Unclear risk	Low risk	3	no	Raglio 2015depression
298	van_der_Steen_2017	Raglio 2015	dementia	MT:TAU	depression	0	0	followup		-8.27	5.449	20		-8.62	5.045	40	continuous	Low risk	Low risk	High risk	Low risk	Low risk	Unclear risk	Low risk	3	no	Raglio 2015depression
299	van_der_Steen_2017	Raglio 2015	dementia	MT:TAU	anxiety	0	0	followup		-2.14	2.428	18		-3.03	3.101	35	continuous	Low risk	Low risk	High risk	Low risk	Low risk	Unclear risk	Low risk	3	no	Raglio 2015anxiety
300	van_der_Steen_2017	Raglio 2015	dementia	MT:TAU	anxiety	0	0	followup		-2.14	2.428	18		-4.06	3.651	34	continuous	Low risk	Low risk	High risk	Low risk	Low risk	Unclear risk	Low risk	3	no	Raglio 2015anxiety
301	van_der_Steen_2017	Raglio 2015	dementia	MT:TAU	agitation-aggression	0	0	followup		-3.11	2.964	18		-3.8	3.833	35	continuous	Low risk	Low risk	High risk	Low risk	Low risk	Unclear risk	Low risk	3	no	Raglio 2015agitation-aggression
302	van_der_Steen_2017	Raglio 2015	dementia	MT:TAU	agitation-aggression	0	0	followup		-3.11	2.964	18		-3.91	2.843	34	continuous	Low risk	Low risk	High risk	Low risk	Low risk	Unclear risk	Low risk	3	no	Raglio 2015agitation-aggression
303	van_der_Steen_2017	Raglio 2015	dementia	MT:TAU	behavioral_problems_overall	0	0	followup		-22.4	11.9	20		-26.8	14.9	40	continuous	Low risk	Low risk	High risk	Low risk	Low risk	Unclear risk	Low risk	3	no	Raglio 2015behavioral_problems_overall
304	van_der_Steen_2017	Raglio 2015	dementia	MT:TAU	behavioral_problems_overall	0	0	followup		-22.4	11.9	20		-28.4	17.2	40	continuous	Low risk	Low risk	High risk	Low risk	Low risk	Unclear risk	Low risk	3	no	Raglio 2015behavioral_problems_overall
319	van_der_Steen_2017	Svansdottir 2006	dementia	MT:TAU	depression	0	0	followup		-6.9	6.6	12		-7.2	4	10	continuous	Unclear risk	Unclear risk	High risk	Low risk	Unclear risk	Unclear risk	Unclear risk	3	no	Svansdottir 2006depression
320	van_der_Steen_2017	Svansdottir 2006	dementia	MT:TAU	anxiety	0	0	followup		-0.8	1.5	19		-0.3	0.6	18	continuous	Unclear risk	Unclear risk	High risk	Low risk	Unclear risk	Unclear risk	Unclear risk	3	no	Svansdottir 2006anxiety
321	van_der_Steen_2017	Svansdottir 2006	dementia	MT:TAU	agitation-aggression	0	0	followup		-1.1	1.6	19		-0.8	1.5	18	continuous	Unclear risk	Unclear risk	High risk	Low risk	Unclear risk	Unclear risk	Unclear risk	3	no	Svansdottir 2006agitation-aggression
322	van_der_Steen_2017	Svansdottir 2006	dementia	MT:TAU	behavioral_problems_overall	0	0	followup		-5	4.9	19		-3.5	3.3	18	continuous	Unclear risk	Unclear risk	High risk	Low risk	Unclear risk	Unclear risk	Unclear risk	3	no	Svansdottir 2006behavioral_problems_overall
39	Geretsegger_2017	Mao 2013	schizophrenia	MT:TAU	functioning	2	3	endpoint		-19.01	4.48	45		-27.12	4.47	45	continuous	Unclear risk	Unclear risk	Unclear risk	Unclear risk	Low risk	Unclear risk	Unclear risk	2	no	Mao 2013functioning
13	Geretsegger_2017	Wen 2005	schizophrenia	MT:TAU	depression	2	1	endpoint		-14.12	3.86	16		-16.68	5.64	14	continuous	Unclear risk	Unclear risk	Unclear risk	Unclear risk	Low risk	Unclear risk	Unclear risk	2	no	Wen 2005depression
331	Aalbers 2016	Albornoz 2011	depression	MT:TAU	depression	2	1	endpoint		8.17	5.89	12		3.83	5.31	12	continuous	Low risk	Low risk	Unclear risk	Unclear risk	Low risk	Low risk	Low risk	2	no	Albornoz 2011depression
334	Aalbers 2016	Chen 1992	depression	MT:TAU	depression	2	1	endpoint		98.23	15.19	34		67.06	15.19	34	continuous	Unclear risk	Unclear risk	Unclear risk	Unclear risk	Low risk	Unclear risk	Unclear risk	2	no	Chen 1992depression
352	Aalbers 2016	Radulovic 1996	depression	MT:TAU	depression	2	1	endpoint		16.5	10	30		10.6	10	30	continuous	High risk	Unclear risk	Unclear risk	Unclear risk	Low risk	Unclear risk	Unclear risk	3	no	Radulovic 1996depression
37	Geretsegger_2017	Gold 2013	schizophrenia	MT:TAU	functioning	2	2	endpoint		45.75	11.41	28		50.86	14.44	21	continuous	Low risk	Low risk	Unclear risk	Low risk	Low risk	Low risk	Low risk	2	no	Gold 2013functioning
42	Geretsegger_2017	Talwar 2006	schizophrenia	MT:TAU	functioning	2	2	endpoint		59.54	10.63	28		60.02	9.41	41	continuous	Low risk	Low risk	Unclear risk	Low risk	Low risk	Unclear risk	Low risk	2	no	Talwar 2006functioning
338	Aalbers 2016	Erkkilä 2011	depression	MT:TAU	depression	2	2	endpoint		10.41	8.56	29		6.97	9.41	35	continuous	Low risk	Low risk	Low risk	Low risk	Low risk	Low risk	Low risk	1	no	Erkkilä 2011depression
10	Geretsegger_2017	Li 2007a	schizophrenia	MT:TAU	depression	1	1	endpoint		-42.32	9.21	30		-48.58	8.84	30	continuous	Unclear risk	Unclear risk	Unclear risk	Unclear risk	Low risk	Unclear risk	Unclear risk	2	no	Li 2007adepression
35	Geretsegger_2017	Fu 2013	schizophrenia	MT:TAU	functioning	1	1	endpoint		-2.17	0.75	20		-3.23	0.9	20	continuous	Unclear risk	Unclear risk	Unclear risk	Unclear risk	Low risk	Unclear risk	Low risk	2	no	Fu 2013functioning
349	Aalbers 2016	Hanser 1994	depression	MT:TAU	depression	1	1	endpoint		9.6	3.66	10		-0.9	6.13	10	continuous	Unclear risk	Unclear risk	Unclear risk	Unclear risk	Low risk	Unclear risk	Unclear risk	2	no	Hanser 1994depression
356	Aalbers 2016	Zerhusen 1995	depression	MT:TAU	depression	1	1	endpoint		1.53	10	19		-2.63	10	19	continuous	Unclear risk	Low risk	Unclear risk	Unclear risk	Low risk	Unclear risk	Unclear risk	2	no	Zerhusen 1995depression
43	Geretsegger_2017	Yang 1998	schizophrenia	MT:TAU	functioning	1	2	endpoint		-4.95	2.83	40		-7.43	3.56	30	continuous	Unclear risk	Unclear risk	Unclear risk	Unclear risk	Unclear risk	Unclear risk	Low risk	2	no	Yang 1998functioning
160	Ghetti 2022	Albornoz 2009	substance_use	MT:TAU	depression	1	2	endpoint		0.71	1	12		0	1	12	continuous	Low risk	Low risk	Low risk	Low risk	Low risk	Low risk	Unclear risk	2	no	Albornoz 2009depression
166	Ghetti 2022	Murphy 2008	substance_use	MT:TAU	depression	1	2	endpoint		-8.11	3.48	9		-8.71	6.16	7	continuous	Low risk	Unclear risk	Low risk	Low risk	Unclear risk	Low risk	Unclear risk	2	no	Murphy 2008depression
177	Ghetti 2022	Wu 2020	substance_use	MT:TAU	anxiety	1	2	endpoint		-45.91	9.82	30		-46.08	6.51	30	continuous	Low risk	Unclear risk	Low risk	Low risk	Low risk	Low risk	Unclear risk	2	no	Wu 2020anxiety
178	Ghetti 2022	Wu 2020	substance_use	MT:TAU	depression	1	2	endpoint		-52.46	10.25	30		-55.04	10.47	30	continuous	Low risk	Unclear risk	Low risk	Low risk	Low risk	Low risk	Unclear risk	2	no	Wu 2020depression
20	Geretsegger_2017	Gold 2013	schizophrenia	MT:TAU	dropout_any	0	3	endpoint	20			31	19			30	dichotomous	Low risk	Low risk	Unclear risk	Low risk	Low risk	Low risk	Low risk	2	no	Gold 2013dropout_any
26	Geretsegger_2017	Mao 2013	schizophrenia	MT:TAU	dropout_any	0	3	endpoint	45			45	45			45	dichotomous	Unclear risk	Unclear risk	Unclear risk	Unclear risk	Low risk	Unclear risk	Unclear risk	2	no	Mao 2013dropout_any
57	Geretsegger_2017	Mao 2013	schizophrenia	MT:TAU	psychosis_symptoms	0	3	endpoint		-35.59	3.21	45		-47.18	3.52	45	continuous	Unclear risk	Unclear risk	Unclear risk	Unclear risk	Low risk	Unclear risk	Unclear risk	2	no	Mao 2013psychosis_symptoms
2	Geretsegger_2017	Cha 2012	schizophrenia	MT:TAU	abstract-thinking	0	1	endpoint		4.98	0.13	30		5	0.01	30	continuous	Unclear risk	Unclear risk	Unclear risk	Unclear risk	Low risk	Unclear risk	Low risk	2	no	Cha 2012abstract-thinking
5	Geretsegger_2017	Li 2007a	schizophrenia	MT:TAU	anxiety	0	1	endpoint		-41.61	9.12	30		-47.31	9.28	30	continuous	Unclear risk	Unclear risk	Unclear risk	Unclear risk	Low risk	Unclear risk	Unclear risk	2	no	Li 2007aanxiety
7	Geretsegger_2017	Fu 2013	schizophrenia	MT:TAU	behavior_general	0	1	endpoint		22.8	8.75	20		16.5	9.36	20	continuous	Unclear risk	Unclear risk	Unclear risk	Unclear risk	Low risk	Unclear risk	Low risk	2	no	Fu 2013behavior_general
8	Geretsegger_2017	Li 2007a	schizophrenia	MT:TAU	behavior_general	0	1	endpoint		-11.26	7.11	30		-26.28	7.14	30	continuous	Unclear risk	Unclear risk	Unclear risk	Unclear risk	Low risk	Unclear risk	Unclear risk	2	no	Li 2007abehavior_general
11	Geretsegger_2017	Lu 2013	schizophrenia	MT:TAU	depression	0	1	endpoint		-0.89	1.62	35		-3.33	4.25	40	continuous	Unclear risk	Unclear risk	Unclear risk	Unclear risk	Low risk	Unclear risk	Low risk	2	no	Lu 2013depression
15	Geretsegger_2017	Cha 2012	schizophrenia	MT:TAU	dropout_any	0	1	endpoint	30			30	30			30	dichotomous	Unclear risk	Unclear risk	Unclear risk	Unclear risk	Low risk	Unclear risk	Low risk	2	no	Cha 2012dropout_any
16	Geretsegger_2017	Chang 2013	schizophrenia	MT:TAU	dropout_any	0	1	endpoint	36			36	36			36	dichotomous	Unclear risk	Unclear risk	Unclear risk	Unclear risk	Low risk	Unclear risk	Low risk	2	no	Chang 2013dropout_any
17	Geretsegger_2017	Fu 2013	schizophrenia	MT:TAU	dropout_any	0	1	endpoint	38			38	42			42	dichotomous	Unclear risk	Unclear risk	Unclear risk	Unclear risk	Low risk	Unclear risk	Low risk	2	no	Fu 2013dropout_any
21	Geretsegger_2017	He 2005	schizophrenia	MT:TAU	dropout_any	0	1	endpoint	30			30	30			30	dichotomous	Unclear risk	Unclear risk	Unclear risk	Unclear risk	Unclear risk	Unclear risk	Unclear risk	2	no	He 2005dropout_any
22	Geretsegger_2017	Li 2007a	schizophrenia	MT:TAU	dropout_any	0	1	endpoint	30			30	30			30	dichotomous	Unclear risk	Unclear risk	Unclear risk	Unclear risk	Low risk	Unclear risk	Unclear risk	2	no	Li 2007adropout_any
24	Geretsegger_2017	Lu 2013	schizophrenia	MT:TAU	dropout_any	0	1	endpoint	30			30	30			30	dichotomous	Unclear risk	Unclear risk	Unclear risk	Unclear risk	Low risk	Unclear risk	Low risk	2	no	Lu 2013dropout_any
27	Geretsegger_2017	Mohammadi 2012	schizophrenia	MT:TAU	dropout_any	0	1	endpoint	62			62	34			34	dichotomous	Unclear risk	Unclear risk	Unclear risk	Unclear risk	Low risk	Unclear risk	Low risk	2	no	Mohammadi 2012dropout_any
30	Geretsegger_2017	Tang 1994	schizophrenia	MT:TAU	dropout_any	0	1	endpoint	38			38	38			38	dichotomous	Unclear risk	Unclear risk	Unclear risk	Low risk	Low risk	Unclear risk	Unclear risk	2	no	Tang 1994dropout_any
31	Geretsegger_2017	Ulrich 2007	schizophrenia	MT:TAU	dropout_any	0	1	endpoint	21			21	16			16	dichotomous	Low risk	Unclear risk	Low risk	Low risk	Low risk	Unclear risk	Low risk	2	no	Ulrich 2007dropout_any
33	Geretsegger_2017	Wen 2005	schizophrenia	MT:TAU	dropout_any	0	1	endpoint	16			16	14			14	dichotomous	Unclear risk	Unclear risk	Unclear risk	Unclear risk	Low risk	Unclear risk	Unclear risk	2	no	Wen 2005dropout_any
45	Geretsegger_2017	Cha 2012	schizophrenia	MT:TAU	memory	0	1	endpoint		106.81	6.59	30		102.69	7.49	30	continuous	Unclear risk	Unclear risk	Unclear risk	Unclear risk	Low risk	Unclear risk	Low risk	2	no	Cha 2012memory
48	Geretsegger_2017	He 2005	schizophrenia	MT:TAU	negative	0	1	endpoint		-49.47	24.54	30		-60.37	29.43	30	continuous	Unclear risk	Unclear risk	Unclear risk	Unclear risk	Unclear risk	Unclear risk	Unclear risk	2	no	He 2005negative
49	Geretsegger_2017	Mohammadi 2012	schizophrenia	MT:TAU	negative	0	1	endpoint		-37.01	13.4	62		-45.38	12.88	34	continuous	Unclear risk	Unclear risk	Unclear risk	Unclear risk	Low risk	Unclear risk	Low risk	2	no	Mohammadi 2012negative
51	Geretsegger_2017	Tang 1994	schizophrenia	MT:TAU	negative	0	1	endpoint		-27.5	14.5	38		-46.5	20.3	38	continuous	Unclear risk	Unclear risk	Unclear risk	Low risk	Low risk	Unclear risk	Unclear risk	2	no	Tang 1994negative
52	Geretsegger_2017	Ulrich 2007	schizophrenia	MT:TAU	negative	0	1	endpoint		0.5	0.84	21		0.29	1	13	continuous	Low risk	Unclear risk	Low risk	Low risk	Low risk	Unclear risk	Low risk	2	no	Ulrich 2007negative
54	Geretsegger_2017	Mohammadi 2012	schizophrenia	MT:TAU	positive	0	1	endpoint		-36.04	18.9	62		-39.33	15.82	34	continuous	Unclear risk	Unclear risk	Unclear risk	Unclear risk	Low risk	Unclear risk	Low risk	2	no	Mohammadi 2012positive
55	Geretsegger_2017	Lu 2013	schizophrenia	MT:TAU	psychosis_symptoms	0	1	endpoint		-34.51	8.88	35		-42.03	12.08	40	continuous	Unclear risk	Unclear risk	Unclear risk	Unclear risk	Low risk	Unclear risk	Low risk	2	no	Lu 2013psychosis_symptoms
59	Geretsegger_2017	Wen 2005	schizophrenia	MT:TAU	psychosis_symptoms	0	1	endpoint		-49.01	7.04	16		-46.92	8.22	14	continuous	Unclear risk	Unclear risk	Unclear risk	Unclear risk	Low risk	Unclear risk	Unclear risk	2	no	Wen 2005psychosis_symptoms
61	Geretsegger_2017	Chang 2013	schizophrenia	MT:TAU	qol	0	1	endpoint		101.6	6.04	36		87	9.43	36	continuous	Unclear risk	Unclear risk	Unclear risk	Unclear risk	Low risk	Unclear risk	Low risk	2	no	Chang 2013qol
62	Geretsegger_2017	Ulrich 2007	schizophrenia	MT:TAU	qol	0	1	endpoint		3.01	0.44	17		2.99	0.37	14	continuous	Low risk	Unclear risk	Low risk	Low risk	Low risk	Unclear risk	Low risk	2	no	Ulrich 2007qol
63	Geretsegger_2017	Chang 2013	schizophrenia	MT:TAU	peceived_support	0	1	endpoint		40.44	3.56	36		37.64	3.98	36	continuous	Unclear risk	Unclear risk	Unclear risk	Unclear risk	Low risk	Unclear risk	Low risk	2	no	Chang 2013peceived_support
69	Geretsegger 2022	Arezina 2011	autism	MT:TAU	adaptive_behavior	0	1	endpoint		89.2	12.18	6		51.08	24.53	6	continuous	Low risk	Unclear risk	Unclear risk	Unclear risk	Low risk	Low risk	Low risk	2	no	Arezina 2011adaptive_behavior
70	Geretsegger 2022	Brownell 2002	autism	MT:TAU	adaptive_behavior	0	1	endpoint		-10.62	8.53	4		-12.5	6.99	4	continuous	High risk	Unclear risk	Unclear risk	Unclear risk	Low risk	Low risk	Low risk	3	no	Brownell 2002adaptive_behavior
71	Geretsegger 2022	Kim 2008	autism	MT:TAU	adaptive_behavior	0	1	endpoint		1.06	1	10		0	1	10	continuous	Low risk	Unclear risk	Unclear risk	Unclear risk	High risk	Low risk	Low risk	3	no	Kim 2008adaptive_behavior
72	Geretsegger 2022	Thomas 2003	autism	MT:TAU	adaptive_behavior	0	1	endpoint		632.67	115.15	6		407.17	78.35	6	continuous	Unclear risk	Unclear risk	Unclear risk	Unclear risk	Low risk	Low risk	Low risk	2	no	Thomas 2003adaptive_behavior
100	Geretsegger 2022	Buday 1995	autism	MT:TAU	non-verbal	0	1	endpoint		5.1	2.89	10		4	2.83	10	continuous	Unclear risk	Unclear risk	Unclear risk	Low risk	Low risk	Low risk	Unclear risk	2	no	Buday 1995non-verbal
101	Geretsegger 2022	Farmer 2003	autism	MT:TAU	non-verbal	0	1	endpoint		28.85	15.69	5		8.05	3.9	5	continuous	Unclear risk	Unclear risk	Unclear risk	High risk	Low risk	Low risk	Low risk	3	no	Farmer 2003non-verbal
129	Geretsegger 2022	Arezina 2011	autism	MT:TAU	social interaction	0	1	endpoint		10.87	2.29	6	0	7.2	2.99	6	continuous	Low risk	Unclear risk	Unclear risk	Unclear risk	Low risk	Low risk	Low risk	2	no	Arezina 2011social interaction
131	Geretsegger 2022	Thomas 2003	autism	MT:TAU	social interaction	0	1	endpoint		0.61	1	6		0	1	6	continuous	Unclear risk	Unclear risk	Unclear risk	Unclear risk	Low risk	Low risk	Low risk	2	no	Thomas 2003social interaction
147	Geretsegger 2022	Buday 1995	autism	MT:TAU	verbal	0	1	endpoint		4.2	3.36	10		3.2	2.94	10	continuous	Unclear risk	Unclear risk	Unclear risk	Low risk	Low risk	Low risk	Unclear risk	2	no	Buday 1995verbal
148	Geretsegger 2022	Farmer 2003	autism	MT:TAU	verbal	0	1	endpoint		113.3	129.8	5		53.15	60.85	5	continuous	Unclear risk	Unclear risk	Unclear risk	High risk	Low risk	Low risk	Low risk	3	no	Farmer 2003verbal
150	Geretsegger 2022	Schwartzberg 2016	autism	MT:TAU	verbal	0	1	endpoint		3.86	1.06	38		4.05	0.93	38	continuous	Unclear risk	Unclear risk	Unclear risk	High risk	High risk	Low risk	Low risk	3	no	Schwartzberg 2016verbal
169	Ghetti 2022	Silverman 2012	substance_use	MT:TAU	motivation for treatment or change	0	1	endpoint		0.65	1	43		0	1	47	continuous	Unclear risk	Unclear risk	Unclear risk	Unclear risk	Unclear risk	Low risk	Unclear risk	2	no	Silverman 2012motivation for treatment or change
170	Ghetti 2022	Silverman 2014	substance_use	MT:TAU	motivation for treatment or change	0	1	endpoint		5.82	1.57	34		4.96	2.51	47	continuous	Low risk	Unclear risk	Unclear risk	Unclear risk	Unclear risk	Low risk	Unclear risk	2	no	Silverman 2014motivation for treatment or change
171	Ghetti 2022	Silverman 2014	substance_use	MT:TAU	motivation to stay sober or clean	0	1	endpoint		6.44	0.86	34		6.45	1.19	47	continuous	Low risk	Unclear risk	Unclear risk	Unclear risk	Unclear risk	Low risk	Unclear risk	2	no	Silverman 2014motivation to stay sober or clean
172	Ghetti 2022	Silverman 2015b	substance_use	MT:TAU	motivation for treatment or change	0	1	endpoint		108.32	12.87	49		100.6	14.76	51	continuous	Unclear risk	Unclear risk	Unclear risk	Unclear risk	Low risk	Low risk	Unclear risk	2	no	Silverman 2015bmotivation for treatment or change
173	Ghetti 2022	Silverman 2016b	substance_use	MT:TAU	craving	0	1	endpoint		-4.38	2.61	57		-5.31	3.41	81	continuous	Unclear risk	Unclear risk	Unclear risk	Unclear risk	Low risk	Low risk	Unclear risk	2	no	Silverman 2016bcraving
174	Ghetti 2022	Silverman 2017	substance_use	MT:TAU	craving	0	1	endpoint		-3.37	1.55	29		-4.1	1.43	51	continuous	Low risk	Unclear risk	Unclear risk	Unclear risk	Low risk	Low risk	Unclear risk	2	no	Silverman 2017craving
175	Ghetti 2022	Silverman 2021	substance_use	MT:TAU	motivation for treatment or change	0	1	endpoint		0.16	1	56		0	1	65	continuous	Low risk	Unclear risk	Unclear risk	Unclear risk	Low risk	Low risk	Unclear risk	2	no	Silverman 2021motivation for treatment or change
176	Ghetti 2022	Silverman 2021	substance_use	MT:TAU	motivation to stay sober or clean	0	1	endpoint		27.34	3.77	61		25.47	6.32	67	continuous	Low risk	Unclear risk	Unclear risk	Unclear risk	Low risk	Low risk	Unclear risk	2	no	Silverman 2021motivation to stay sober or clean
333	Aalbers 2016	Albornoz 2011	depression	MT:TAU	dropout_any	0	1	endpoint	12			12	12			12	dichotomous	Low risk	Low risk	Unclear risk	Unclear risk	Low risk	Low risk	Low risk	2	no	Albornoz 2011dropout_any
335	Aalbers 2016	Chen 1992	depression	MT:TAU	dropout_any	0	1	endpoint	34			34	34			34	dichotomous	Unclear risk	Unclear risk	Unclear risk	Unclear risk	Low risk	Unclear risk	Unclear risk	2	no	Chen 1992dropout_any
336	Aalbers 2016	Chen 1992	depression	MT:TAU	anxiety	0	1	endpoint		100	12.89	34		81.47	12.89	34	continuous	Unclear risk	Unclear risk	Unclear risk	Unclear risk	Low risk	Unclear risk	Unclear risk	2	no	Chen 1992anxiety
350	Aalbers 2016	Hanser 1994	depression	MT:TAU	dropout_any	0	1	endpoint	10			11	10			11	dichotomous	Unclear risk	Unclear risk	Unclear risk	Unclear risk	Low risk	Unclear risk	Unclear risk	2	no	Hanser 1994dropout_any
351	Aalbers 2016	Hanser 1994	depression	MT:TAU	self_esteem	0	1	endpoint		-4.1	6.77	10		-0.4	4.19	10	continuous	Unclear risk	Unclear risk	Unclear risk	Unclear risk	Low risk	Unclear risk	Unclear risk	2	no	Hanser 1994self_esteem
354	Aalbers 2016	Radulovic 1996	depression	MT:TAU	dropout_any	0	1	endpoint	30			30	30			30	dichotomous	High risk	Unclear risk	Unclear risk	Unclear risk	Low risk	Unclear risk	Unclear risk	3	no	Radulovic 1996dropout_any
355	Aalbers 2016	Radulovic 1996	depression	MT:TAU	anxiety	0	1	endpoint		14.87	7	30		12.8	7	30	continuous	High risk	Unclear risk	Unclear risk	Unclear risk	Low risk	Unclear risk	Unclear risk	3	no	Radulovic 1996anxiety
357	Aalbers 2016	Zerhusen 1995	depression	MT:TAU	dropout_any	0	1	endpoint	20			20	19			20	dichotomous	Unclear risk	Low risk	Unclear risk	Unclear risk	Low risk	Unclear risk	Unclear risk	2	no	Zerhusen 1995dropout_any
1	Geretsegger_2017	Ceccato 2009	schizophrenia	MT:TAU	abstract-thinking	0	2	endpoint		53.03	12.96	37		51.77	13.58	30	continuous	Unclear risk	Unclear risk	Unclear risk	Low risk	Low risk	Unclear risk	Unclear risk	2	no	Ceccato 2009abstract-thinking
4	Geretsegger_2017	Liu 2013	schizophrenia	MT:TAU	abstract-thinking	0	2	endpoint		2.49	1.4	15		1.31	0.92	15	continuous	Unclear risk	Unclear risk	Unclear risk	Unclear risk	Low risk	Unclear risk	Unclear risk	2	no	Liu 2013abstract-thinking
6	Geretsegger_2017	Ceccato 2009	schizophrenia	MT:TAU	attention	0	2	endpoint		87.5	30.62	37		62.87	37.74	30	continuous	Unclear risk	Unclear risk	Unclear risk	Low risk	Low risk	Unclear risk	Unclear risk	2	no	Ceccato 2009attention
9	Geretsegger_2017	Wang 2013	schizophrenia	MT:TAU	behavior_general	0	2	endpoint		22.81	8.76	31		16.47	9.37	31	continuous	Unclear risk	Unclear risk	Unclear risk	Unclear risk	Unclear risk	Unclear risk	Unclear risk	2	no	Wang 2013behavior_general
14	Geretsegger_2017	Ceccato 2009	schizophrenia	MT:TAU	dropout_any	0	2	endpoint	37			37	30			30	dichotomous	Unclear risk	Unclear risk	Unclear risk	Low risk	Low risk	Unclear risk	Unclear risk	2	no	Ceccato 2009dropout_any
23	Geretsegger_2017	Liu 2013	schizophrenia	MT:TAU	dropout_any	0	2	endpoint	15			15	15			15	dichotomous	Unclear risk	Unclear risk	Unclear risk	Unclear risk	Low risk	Unclear risk	Unclear risk	2	no	Liu 2013dropout_any
28	Geretsegger_2017	Qu 2012	schizophrenia	MT:TAU	dropout_any	0	2	endpoint	29			29	29			29	dichotomous	Unclear risk	Unclear risk	Unclear risk	Unclear risk	Low risk	Unclear risk	Unclear risk	2	no	Qu 2012dropout_any
29	Geretsegger_2017	Talwar 2006	schizophrenia	MT:TAU	dropout_any	0	2	endpoint	28			33	41			48	dichotomous	Low risk	Low risk	Unclear risk	Low risk	Low risk	Unclear risk	Low risk	2	no	Talwar 2006dropout_any
32	Geretsegger_2017	Wang 2013	schizophrenia	MT:TAU	dropout_any	0	2	endpoint	31			31	31			31	dichotomous	Unclear risk	Unclear risk	Unclear risk	Unclear risk	Unclear risk	Unclear risk	Unclear risk	2	no	Wang 2013dropout_any
34	Geretsegger_2017	Yang 1998	schizophrenia	MT:TAU	dropout_any	0	2	endpoint	40			41	40			41	dichotomous	Unclear risk	Unclear risk	Unclear risk	Unclear risk	Unclear risk	Unclear risk	Low risk	2	no	Yang 1998dropout_any
44	Geretsegger_2017	Ceccato 2009	schizophrenia	MT:TAU	memory	0	2	endpoint		84.89	12.89	37		79.29	12.77	30	continuous	Unclear risk	Unclear risk	Unclear risk	Low risk	Low risk	Unclear risk	Unclear risk	2	no	Ceccato 2009memory
47	Geretsegger_2017	Gold 2013	schizophrenia	MT:TAU	negative	0	2	endpoint		-43.93	21.98	28		-33.14	22.27	21	continuous	Low risk	Low risk	Unclear risk	Low risk	Low risk	Low risk	Low risk	2	no	Gold 2013negative
50	Geretsegger_2017	Qu 2012	schizophrenia	MT:TAU	negative	0	2	endpoint		-69.68	20	29		-89.91	20	29	continuous	Unclear risk	Unclear risk	Unclear risk	Unclear risk	Low risk	Unclear risk	Unclear risk	2	no	Qu 2012negative
53	Geretsegger_2017	Yang 1998	schizophrenia	MT:TAU	negative	0	2	endpoint		-37.95	17	40		-56.76	21.63	30	continuous	Unclear risk	Unclear risk	Unclear risk	Unclear risk	Unclear risk	Unclear risk	Low risk	2	no	Yang 1998negative
58	Geretsegger_2017	Talwar 2006	schizophrenia	MT:TAU	psychosis_symptoms	0	2	endpoint		-63	13.57	28		-67.9	13.35	41	continuous	Low risk	Low risk	Unclear risk	Low risk	Low risk	Unclear risk	Low risk	2	no	Talwar 2006psychosis_symptoms
60	Geretsegger_2017	Yang 1998	schizophrenia	MT:TAU	psychosis_symptoms	0	2	endpoint		-29.35	6.95	40		-39.26	8.85	30	continuous	Unclear risk	Unclear risk	Unclear risk	Unclear risk	Unclear risk	Unclear risk	Low risk	2	no	Yang 1998psychosis_symptoms
65	Geretsegger_2017	Gold 2013	schizophrenia	MT:TAU	response	0	2	endpoint	17			31	12			30	dichotomous	Low risk	Low risk	Unclear risk	Low risk	Low risk	Low risk	Low risk	2	no	Gold 2013response
66	Geretsegger_2017	Yang 1998	schizophrenia	MT:TAU	response	0	2	endpoint	38			41	9			31	dichotomous	Unclear risk	Unclear risk	Unclear risk	Unclear risk	Unclear risk	Unclear risk	Low risk	2	no	Yang 1998response
67	Geretsegger_2017	Talwar 2006	schizophrenia	MT:TAU	satisfcation_care	0	2	endpoint		22	5.32	28		20.46	4.31	41	continuous	Low risk	Low risk	Unclear risk	Low risk	Low risk	Unclear risk	Low risk	2	no	Talwar 2006satisfcation_care
68	Geretsegger_2017	Ceccato 2009	schizophrenia	MT:TAU	vigilance-attention	0	2	endpoint		32.86	4.15	37		31.77	4.33	30	continuous	Unclear risk	Unclear risk	Unclear risk	Low risk	Low risk	Unclear risk	Unclear risk	2	no	Ceccato 2009vigilance-attention
73	Geretsegger 2022	Bieleninik 2017	autism	MT:TAU	adaptive_behavior	0	2	endpoint		-3.82	1.94	165		-3.69	1.99	148	continuous	Low risk	Low risk	Unclear risk	Low risk	Low risk	Low risk	Low risk	2	no	Bieleninik 2017adaptive_behavior
74	Geretsegger 2022	Chen 2010	autism	MT:TAU	adaptive_behavior	0	2	endpoint		55.47	15.68	15		52.27	21.46	15	continuous	Unclear risk	Unclear risk	Unclear risk	Unclear risk	Low risk	Low risk	Low risk	2	no	Chen 2010adaptive_behavior
75	Geretsegger 2022	Porter 2017	autism	MT:TAU	adaptive_behavior	0	2	endpoint		-84.53	33.01	15		-87	30.97	18	continuous	Low risk	Low risk	Unclear risk	High risk	Low risk	Low risk	Low risk	3	no	Porter 2017adaptive_behavior
76	Geretsegger 2022	Rabeyron 2020	autism	MT:TAU	adaptive_behavior	0	2	endpoint		-48.6	27.2	19		-49.8	28.6	17	continuous	Low risk	Unclear risk	Unclear risk	Low risk	Low risk	Low risk	Low risk	2	no	Rabeyron 2020adaptive_behavior
77	Geretsegger 2022	Sharda 2018	autism	MT:TAU	adaptive_behavior	0	2	endpoint		-19.42	1.76	26		-19.54	2.04	24	continuous	Low risk	Low risk	Unclear risk	Low risk	Low risk	Low risk	Low risk	2	no	Sharda 2018adaptive_behavior
80	Geretsegger 2022	Bieleninik 2017	autism	MT:TAU	adverse_event	0	2	endpoint	159			165	122			125	dichotomous	Low risk	Low risk	Unclear risk	Low risk	Low risk	Low risk	Low risk	2	no	Bieleninik 2017adverse_event
83	Geretsegger 2022	Bharathi 2019	autism	MT:TAU	autism_symptoms	0	2	endpoint		-29.88	0.78	26		-31.08	1.26	26	continuous	High risk	High risk	Unclear risk	High risk	Low risk	Low risk	Low risk	3	no	Bharathi 2019autism_symptoms
84	Geretsegger 2022	Bieleninik 2017	autism	MT:TAU	autism_symptoms	0	2	endpoint		-17.09	5.65	165		-16.13	5.79	148	continuous	Low risk	Low risk	Unclear risk	Low risk	Low risk	Low risk	Low risk	2	no	Bieleninik 2017autism_symptoms
85	Geretsegger 2022	Chen 2010	autism	MT:TAU	autism_symptoms	0	2	endpoint		-68.4	6.23	15		-74.73	6.67	15	continuous	Unclear risk	Unclear risk	Unclear risk	Unclear risk	Low risk	Low risk	Low risk	2	no	Chen 2010autism_symptoms
86	Geretsegger 2022	Chen 2013	autism	MT:TAU	autism_symptoms	0	2	endpoint		-38.17	4.79	18		-64.56	23.19	9	continuous	Unclear risk	Unclear risk	Unclear risk	Unclear risk	Low risk	Low risk	Low risk	2	no	Chen 2013autism_symptoms
87	Geretsegger 2022	Huang 2015	autism	MT:TAU	autism_symptoms	0	2	endpoint		-48.1	12	30		-64.5	12	30	continuous	Unclear risk	Unclear risk	Unclear risk	Unclear risk	Low risk	Low risk	Unclear risk	2	no	Huang 2015autism_symptoms
88	Geretsegger 2022	LaGasse 2014	autism	MT:TAU	autism_symptoms	0	2	endpoint		-53.22	25.34	9		-59.13	15.24	8	continuous	Low risk	Unclear risk	Unclear risk	Unclear risk	Low risk	Low risk	Low risk	2	no	LaGasse 2014autism_symptoms
89	Geretsegger 2022	Mateos-Moreno 2013	autism	MT:TAU	autism_symptoms	0	2	endpoint		-4.62	3.29	8		-14.25	5.8	8	continuous	High risk	High risk	Unclear risk	Unclear risk	Low risk	Low risk	Low risk	3	no	Mateos-Moreno 2013autism_symptoms
90	Geretsegger 2022	Rabeyron 2020	autism	MT:TAU	autism_symptoms	0	2	endpoint		-35.9	8.2	19		-33.8	10.8	17	continuous	Low risk	Unclear risk	Unclear risk	Low risk	Low risk	Low risk	Low risk	2	no	Rabeyron 2020autism_symptoms
91	Geretsegger 2022	Yurteri 2019	autism	MT:TAU	autism_symptoms	0	2	endpoint		-59	16.46	12		-71.42	11.98	12	continuous	Unclear risk	Unclear risk	Unclear risk	Unclear risk	Low risk	Low risk	Low risk	2	no	Yurteri 2019autism_symptoms
95	Geretsegger 2022	Porter 2017	autism	MT:TAU	depression	0	2	endpoint		-14.44	11.38	16		-18.56	12.5	18	continuous	Low risk	Low risk	Unclear risk	High risk	Low risk	Low risk	Low risk	3	no	Porter 2017depression
97	Geretsegger 2022	Moon 2010	autism	MT:TAU	identify_formation	0	2	endpoint		2.51	1	10		0	1	10	continuous	High risk	High risk	Unclear risk	High risk	Low risk	Low risk	Unclear risk	3	no	Moon 2010identify_formation
98	Geretsegger 2022	Porter 2017	autism	MT:TAU	identify_formation	0	2	endpoint		18.88	6.43	16		16.11	6.15	19	continuous	Low risk	Low risk	Unclear risk	High risk	Low risk	Low risk	Low risk	3	no	Porter 2017identify_formation
103	Geretsegger 2022	Chen 2013	autism	MT:TAU	non-verbal	0	2	endpoint		-1.83	0.7	18		-2.67	0.7	9	continuous	Unclear risk	Unclear risk	Unclear risk	Unclear risk	Low risk	Low risk	Low risk	2	no	Chen 2013non-verbal
104	Geretsegger 2022	Gattino 2011	autism	MT:TAU	non-verbal	0	2	endpoint		-2.5	0.37	12		-2.33	0.54	12	continuous	Low risk	Low risk	Unclear risk	Low risk	Low risk	Low risk	Low risk	2	no	Gattino 2011non-verbal
105	Geretsegger 2022	Kim 2008	autism	MT:TAU	non-verbal	0	2	endpoint		29.1	15.33	10		20.2	15.64	10	continuous	Low risk	Unclear risk	Unclear risk	Unclear risk	High risk	Low risk	Low risk	3	no	Kim 2008non-verbal
106	Geretsegger 2022	LaGasse 2014	autism	MT:TAU	non-verbal	0	2	endpoint		0.27	1	9		0	1	8	continuous	Low risk	Unclear risk	Unclear risk	Unclear risk	Low risk	Low risk	Low risk	2	no	LaGasse 2014non-verbal
107	Geretsegger 2022	Rabeyron 2020	autism	MT:TAU	non-verbal	0	2	endpoint		-2.13	0.81	19		-1.91	0.91	17	continuous	Low risk	Unclear risk	Unclear risk	Low risk	Low risk	Low risk	Low risk	2	no	Rabeyron 2020non-verbal
108	Geretsegger 2022	Sharda 2018	autism	MT:TAU	non-verbal	0	2	endpoint		80.46	15.26	24		76.43	11.64	23	continuous	Low risk	Low risk	Unclear risk	Low risk	Low risk	Low risk	Low risk	2	no	Sharda 2018non-verbal
109	Geretsegger 2022	Thompson 2014	autism	MT:TAU	non-verbal	0	2	endpoint		34.91	10.83	11		27.8	10.7	10	continuous	Low risk	Low risk	Unclear risk	Unclear risk	Low risk	Low risk	Low risk	2	no	Thompson 2014non-verbal
110	Geretsegger 2022	Bieleninik 2017	autism	MT:TAU	qol	0	2	endpoint		75.76	14.4	136		72.76	16.29	129	continuous	Low risk	Low risk	Unclear risk	Low risk	Low risk	Low risk	Low risk	2	no	Bieleninik 2017qol
111	Geretsegger 2022	Sharda 2018	autism	MT:TAU	qol	0	2	endpoint		105.36	9.58	26		99.96	11.29	25	continuous	Low risk	Low risk	Unclear risk	Low risk	Low risk	Low risk	Low risk	2	no	Sharda 2018qol
112	Geretsegger 2022	Yurteri 2019	autism	MT:TAU	qol	0	2	endpoint		58.88	9.33	12		52.4	6.86	12	continuous	Unclear risk	Unclear risk	Unclear risk	Unclear risk	Low risk	Low risk	Low risk	2	no	Yurteri 2019qol
114	Geretsegger 2022	Kim 2008	autism	MT:TAU	qol_family_relationships	0	2	endpoint		16.4	1.43	10		15.8	1.55	10	continuous	Low risk	Unclear risk	Unclear risk	Unclear risk	High risk	Low risk	Low risk	3	no	Kim 2008qol_family_relationships
115	Geretsegger 2022	Porter 2017	autism	MT:TAU	qol_family_relationships	0	2	endpoint		-2.1	0.26	6		-2.11	0.28	11	continuous	Low risk	Low risk	Unclear risk	High risk	Low risk	Low risk	Low risk	3	no	Porter 2017qol_family_relationships
116	Geretsegger 2022	Thompson 2014	autism	MT:TAU	qol_family_relationships	0	2	endpoint		201.6	24.82	10		191.33	21.93	9	continuous	Low risk	Low risk	Unclear risk	Unclear risk	Low risk	Low risk	Low risk	2	no	Thompson 2014qol_family_relationships
118	Geretsegger 2022	Bharathi 2019	autism	MT:TAU	response	0	2	endpoint	25			26	22			26	dichotomous	High risk	High risk	Unclear risk	High risk	Low risk	Low risk	Low risk	3	no	Bharathi 2019response
119	Geretsegger 2022	Bieleninik 2017	autism	MT:TAU	response	0	2	endpoint	95			182	76			182	dichotomous	Low risk	Low risk	Unclear risk	Low risk	Low risk	Low risk	Low risk	2	no	Bieleninik 2017response
120	Geretsegger 2022	Kim 2008	autism	MT:TAU	response	0	2	endpoint	10			10	8			10	dichotomous	Low risk	Unclear risk	Unclear risk	Unclear risk	High risk	Low risk	Low risk	3	no	Kim 2008response
121	Geretsegger 2022	LaGasse 2014	autism	MT:TAU	response	0	2	endpoint	7			9	3			8	dichotomous	Low risk	Unclear risk	Unclear risk	Unclear risk	Low risk	Low risk	Low risk	2	no	LaGasse 2014response
122	Geretsegger 2022	Porter 2017	autism	MT:TAU	response	0	2	endpoint	10			24	10			23	dichotomous	Low risk	Low risk	Unclear risk	High risk	Low risk	Low risk	Low risk	3	no	Porter 2017response
123	Geretsegger 2022	Rabeyron 2020	autism	MT:TAU	response	0	2	endpoint	17			19	13			18	dichotomous	Low risk	Unclear risk	Unclear risk	Low risk	Low risk	Low risk	Low risk	2	no	Rabeyron 2020response
124	Geretsegger 2022	Schwartzberg 2013	autism	MT:TAU	response	0	2	endpoint	4			12	6			11	dichotomous	Unclear risk	Unclear risk	Unclear risk	High risk	High risk	Low risk	Low risk	3	no	Schwartzberg 2013response
125	Geretsegger 2022	Thompson 2014	autism	MT:TAU	response	0	2	endpoint	11			12	6			11	dichotomous	Low risk	Low risk	Unclear risk	Unclear risk	Low risk	Low risk	Low risk	2	no	Thompson 2014response
132	Geretsegger 2022	Bharathi 2019	autism	MT:TAU	social interaction	0	2	endpoint		114.85	15.07	26		112.62	15.27	26	continuous	High risk	High risk	Unclear risk	High risk	Low risk	Low risk	Low risk	3	no	Bharathi 2019social interaction
133	Geretsegger 2022	Bieleninik 2017	autism	MT:TAU	social interaction	0	2	endpoint		-0.02	1	142		0	1	129	continuous	Low risk	Low risk	Unclear risk	Low risk	Low risk	Low risk	Low risk	2	no	Bieleninik 2017social interaction
134	Geretsegger 2022	Chen 2013	autism	MT:TAU	social interaction	0	2	endpoint		-10.67	3	18		-17.81	3	9	continuous	Unclear risk	Unclear risk	Unclear risk	Unclear risk	Low risk	Low risk	Low risk	2	no	Chen 2013social interaction
135	Geretsegger 2022	Gattino 2011	autism	MT:TAU	social interaction	0	2	endpoint		-12.25	1.54	12		-11.92	1.24	12	continuous	Low risk	Low risk	Unclear risk	Low risk	Low risk	Low risk	Low risk	2	no	Gattino 2011social interaction
136	Geretsegger 2022	Ghasemtabar 2015	autism	MT:TAU	social interaction	0	2	endpoint		30.55	4	13		27.34	3.54	14	continuous	High risk	High risk	Unclear risk	Unclear risk	Low risk	Low risk	Low risk	3	no	Ghasemtabar 2015social interaction
137	Geretsegger 2022	Kim 2008	autism	MT:TAU	social interaction	0	2	endpoint		50.5	17.54	10		47.6	18.9	10	continuous	Low risk	Unclear risk	Unclear risk	Unclear risk	High risk	Low risk	Low risk	3	no	Kim 2008social interaction
138	Geretsegger 2022	LaGasse 2014	autism	MT:TAU	social interaction	0	2	endpoint		-93.5	17.57	9		-103.88	26.52	8	continuous	Low risk	Unclear risk	Unclear risk	Unclear risk	Low risk	Low risk	Low risk	2	no	LaGasse 2014social interaction
139	Geretsegger 2022	Porter 2017	autism	MT:TAU	social interaction	0	2	endpoint		81.88	12.82	16		83.42	13.34	18	continuous	Low risk	Low risk	Unclear risk	High risk	Low risk	Low risk	Low risk	3	no	Porter 2017social interaction
140	Geretsegger 2022	Rabeyron 2020	autism	MT:TAU	social interaction	0	2	endpoint		-12.95	3.34	19		-11.09	4	17	continuous	Low risk	Unclear risk	Unclear risk	Low risk	Low risk	Low risk	Low risk	2	no	Rabeyron 2020social interaction
141	Geretsegger 2022	Schwartzberg 2013	autism	MT:TAU	social interaction	0	2	endpoint		97.56	13	12		95.79	13.06	11	continuous	Unclear risk	Unclear risk	Unclear risk	High risk	High risk	Low risk	Low risk	3	no	Schwartzberg 2013social interaction
142	Geretsegger 2022	Sharda 2018	autism	MT:TAU	social interaction	0	2	endpoint		-69.36	10.89	26		-70.8	9.66	25	continuous	Low risk	Low risk	Unclear risk	Low risk	Low risk	Low risk	Low risk	2	no	Sharda 2018social interaction
143	Geretsegger 2022	Thompson 2014	autism	MT:TAU	social interaction	0	2	endpoint		1	1	11		0	1	10	continuous	Low risk	Low risk	Unclear risk	Unclear risk	Low risk	Low risk	Low risk	2	no	Thompson 2014social interaction
151	Geretsegger 2022	Chen 2013	autism	MT:TAU	verbal	0	2	endpoint		-2.33	0.71	18		-4	0.71	9	continuous	Unclear risk	Unclear risk	Unclear risk	Unclear risk	Low risk	Low risk	Low risk	2	no	Chen 2013verbal
152	Geretsegger 2022	Gattino 2011	autism	MT:TAU	verbal	0	2	endpoint		-2.54	0.45	12		-2.58	0.44	12	continuous	Low risk	Low risk	Unclear risk	Low risk	Low risk	Low risk	Low risk	2	no	Gattino 2011verbal
153	Geretsegger 2022	Lim 2010	autism	MT:TAU	verbal	0	2	endpoint		133.11	77.23	18		89.62	74.06	32	continuous	Unclear risk	Unclear risk	Unclear risk	Low risk	Low risk	Low risk	Low risk	2	no	Lim 2010verbal
154	Geretsegger 2022	Lim 2011	autism	MT:TAU	verbal	0	2	endpoint		5.39	75	22		0	75	22	continuous	Low risk	Unclear risk	Unclear risk	Low risk	Low risk	Low risk	Low risk	2	no	Lim 2011verbal
155	Geretsegger 2022	Rabeyron 2020	autism	MT:TAU	verbal	0	2	endpoint		-2.92	0.92	19		-2.26	0.87	17	continuous	Low risk	Unclear risk	Unclear risk	Low risk	Low risk	Low risk	Low risk	2	no	Rabeyron 2020verbal
156	Geretsegger 2022	Schwartzberg 2013	autism	MT:TAU	verbal	0	2	endpoint		4.12	1.26	12		4.29	1.14	11	continuous	Unclear risk	Unclear risk	Unclear risk	High risk	High risk	Low risk	Low risk	3	no	Schwartzberg 2013verbal
157	Geretsegger 2022	Sharda 2018	autism	MT:TAU	verbal	0	2	endpoint		95.04	26.44	26		85.92	29.4	25	continuous	Low risk	Low risk	Unclear risk	Low risk	Low risk	Low risk	Low risk	2	no	Sharda 2018verbal
158	Geretsegger 2022	Thompson 2014	autism	MT:TAU	verbal	0	2	endpoint		232.82	147.42	11		178.7	98.18	10	continuous	Low risk	Low risk	Unclear risk	Unclear risk	Low risk	Low risk	Low risk	2	no	Thompson 2014verbal
161	Ghetti 2022	Albornoz 2009	substance_use	MT:TAU	dropout_any	0	2	endpoint	12			12	12			12	dichotomous	Low risk	Low risk	Low risk	Low risk	Low risk	Low risk	Unclear risk	2	no	Albornoz 2009dropout_any
162	Ghetti 2022	Eshaghi Farahmand 2020	substance_use	MT:TAU	craving	0	2	endpoint		-55.77	10.45	18		-69.27	7.25	18	continuous	Unclear risk	Unclear risk	Low risk	Low risk	Unclear risk	Low risk	Unclear risk	2	no	Eshaghi Farahmand 2020craving
163	Ghetti 2022	Eshaghi Farahmand 2020	substance_use	MT:TAU	dropout_any	0	2	endpoint	18			18	18			18	dichotomous	Unclear risk	Unclear risk	Low risk	Low risk	Unclear risk	Low risk	Unclear risk	2	no	Eshaghi Farahmand 2020dropout_any
164	Ghetti 2022	Heiderscheit 2005	substance_use	MT:TAU	dropout_any	0	2	endpoint	10			10	9			9	dichotomous	Low risk	Unclear risk	Low risk	Low risk	Low risk	Low risk	Unclear risk	2	no	Heiderscheit 2005dropout_any
165	Ghetti 2022	James 1988	substance_use	MT:TAU	dropout_any	0	2	endpoint	10			10	10			10	dichotomous	Unclear risk	Unclear risk	Unclear risk	Unclear risk	Low risk	Unclear risk	Unclear risk	2	no	James 1988dropout_any
167	Ghetti 2022	Murphy 2008	substance_use	MT:TAU	dropout_any	0	2	endpoint	14			21	8			19	dichotomous	Low risk	Unclear risk	Low risk	Low risk	Unclear risk	Low risk	Unclear risk	2	no	Murphy 2008dropout_any
168	Ghetti 2022	Murphy 2008	substance_use	MT:TAU	motivation for treatment or change	0	2	endpoint		28.36	2.2	9		27.57	2.94	7	continuous	Low risk	Unclear risk	Low risk	Low risk	Unclear risk	Low risk	Unclear risk	2	no	Murphy 2008motivation for treatment or change
181	Ghetti 2022	Wu 2020	substance_use	MT:TAU	dropout_any	0	2	endpoint	27			30	29			30	dichotomous	Low risk	Unclear risk	Low risk	Low risk	Low risk	Low risk	Unclear risk	2	no	Wu 2020dropout_any
182	Ghetti 2022	Wu 2020	substance_use	MT:TAU	motivation to stay sober or clean	0	2	endpoint		159.03	23.41	30		151.87	29.87	30	continuous	Low risk	Unclear risk	Low risk	Low risk	Low risk	Low risk	Unclear risk	2	no	Wu 2020motivation to stay sober or clean
340	Aalbers 2016	Erkkilä 2011	depression	MT:TAU	adverse_event	0	2	endpoint	32			33	44			46	dichotomous	Low risk	Low risk	Low risk	Low risk	Low risk	Low risk	Low risk	1	no	Erkkilä 2011adverse_event
342	Aalbers 2016	Erkkilä 2011	depression	MT:TAU	functioning	0	2	endpoint		14.62	11.62	29		10.06	11.97	35	continuous	Low risk	Low risk	Low risk	Low risk	Low risk	Low risk	Low risk	1	no	Erkkilä 2011functioning
344	Aalbers 2016	Erkkilä 2011	depression	MT:TAU	qol	0	2	endpoint		14.93	14.8	29		10.8	15.96	35	continuous	Low risk	Low risk	Low risk	Low risk	Low risk	Low risk	Low risk	1	no	Erkkilä 2011qol
346	Aalbers 2016	Erkkilä 2011	depression	MT:TAU	dropout_any	0	2	endpoint	29			33	35			46	dichotomous	Low risk	Low risk	Low risk	Low risk	Low risk	Low risk	Low risk	1	no	Erkkilä 2011dropout_any
348	Aalbers 2016	Erkkilä 2011	depression	MT:TAU	anxiety	0	2	endpoint		4.1	3.88	29		2.46	4.21	35	continuous	Low risk	Low risk	Low risk	Low risk	Low risk	Low risk	Low risk	1	no	Erkkilä 2011anxiety
184	Jespersen 2022	Amiri 2019	insomnia	MT:TAU	sleep_qol	0	0	endpoint		-2.37	4.8	15		-4.8	1.37	15	continuous	Unclear risk	Unclear risk	High risk	High risk	Low risk	Low risk	Low risk	3	no	Amiri 2019sleep_qol
185	Jespersen 2022	Burrai 2020	insomnia	MT:TAU	sleep_qol	0	0	endpoint		-5.4	3.1	74		-6.7	3.65	69	continuous	Unclear risk	Unclear risk	High risk	Low risk	Low risk	Low risk	Low risk	3	no	Burrai 2020sleep_qol
186	Jespersen 2022	Harmat 2008	insomnia	MT:TAU	sleep_qol	0	0	endpoint		-3.27	1.8	35		-5.9	2.193	29	continuous	Low risk	Unclear risk	High risk	Low risk	Low risk	Low risk	High risk	3	no	Harmat 2008sleep_qol
187	Jespersen 2022	Jespersen 2019	insomnia	MT:TAU	sleep_qol	0	0	endpoint		-8.7	3.8	18		-11.2	3	15	continuous	Low risk	Low risk	High risk	Low risk	Low risk	Low risk	Low risk	3	no	Jespersen 2019sleep_qol
188	Jespersen 2022	Kullich 2003	insomnia	MT:TAU	sleep_qol	0	0	endpoint		-5.8	3.2	32		-8.1	3.4	33	continuous	Low risk	Low risk	High risk	Low risk	Low risk	Low risk	Low risk	3	no	Kullich 2003sleep_qol
189	Jespersen 2022	Lai 2005	insomnia	MT:TAU	sleep_qol	0	0	endpoint		-7.13	3.19	30		-10.07	2.75	30	continuous	Low risk	Low risk	High risk	High risk	Unclear risk	Low risk	High risk	3	no	Lai 2005sleep_qol
190	Jespersen 2022	Liu 2016	insomnia	MT:TAU	sleep_qol	0	0	endpoint		-6.67	2.95	61		-7.85	3.6	60	continuous	Unclear risk	Unclear risk	High risk	High risk	Low risk	Low risk	Low risk	3	no	Liu 2016sleep_qol
191	Jespersen 2022	Momennasab 2018	insomnia	MT:TAU	sleep_qol	0	0	endpoint		-6	3.45	33		-14.22	4.72	35	continuous	Low risk	High risk	High risk	Low risk	Low risk	Low risk	Low risk	3	no	Momennasab 2018sleep_qol
192	Jespersen 2022	Shum 2014	insomnia	MT:TAU	sleep_qol	0	0	endpoint		-5.9	2.4	28		-9.5	2.6	32	continuous	Low risk	Low risk	High risk	High risk	Low risk	Unclear risk	Low risk	3	no	Shum 2014sleep_qol
193	Jespersen 2022	Wang 2016	insomnia	MT:TAU	sleep_qol	0	0	endpoint		-7.28	3.39	32		-8.72	3.7	32	continuous	Low risk	Low risk	High risk	Low risk	Low risk	Low risk	Low risk	3	no	Wang 2016sleep_qol
194	Jespersen 2022	Amiri 2019	insomnia	MT:TAU	insomnia_severity_index	0	0	endpoint		-8.91	1.5	15		-19.93	2.49	15	continuous	Unclear risk	Unclear risk	High risk	High risk	Low risk	Low risk	Low risk	3	no	Amiri 2019insomnia_severity_index
195	Jespersen 2022	Jespersen 2019	insomnia	MT:TAU	insomnia_severity_index	0	0	endpoint		-13.9	5.3	18		-16.5	4.9	15	continuous	Low risk	Low risk	High risk	Low risk	Low risk	Low risk	Low risk	3	no	Jespersen 2019insomnia_severity_index
196	Jespersen 2022	Kullich 2003	insomnia	MT:TAU	sleep onset latency	0	0	endpoint		-1.34	1.13	32		-1.69	1.15	33	continuous	Low risk	Low risk	High risk	Low risk	Low risk	Low risk	Low risk	3	no	Kullich 2003sleep onset latency
197	Jespersen 2022	Momennasab 2018	insomnia	MT:TAU	sleep onset latency	0	0	endpoint		-0.86	0.49	33		-1.57	0.7	35	continuous	Low risk	High risk	High risk	Low risk	Low risk	Low risk	Low risk	3	no	Momennasab 2018sleep onset latency
198	Jespersen 2022	Wang 2016	insomnia	MT:TAU	sleep onset latency	0	0	endpoint		-1.41	0.95	32		-1.88	1.1	32	continuous	Low risk	Low risk	High risk	Low risk	Low risk	Low risk	Low risk	3	no	Wang 2016sleep onset latency
199	Jespersen 2022	Kullich 2003	insomnia	MT:TAU	total sleep time	0	0	endpoint		-1	1.07	32		-1.88	0.98	33	continuous	Low risk	Low risk	High risk	Low risk	Low risk	Low risk	Low risk	3	no	Kullich 2003total sleep time
200	Jespersen 2022	Momennasab 2018	insomnia	MT:TAU	total sleep time	0	0	endpoint		-0.86	0.49	33		-1.83	1.07	35	continuous	Low risk	High risk	High risk	Low risk	Low risk	Low risk	Low risk	3	no	Momennasab 2018total sleep time
201	Jespersen 2022	Wang 2016	insomnia	MT:TAU	total sleep time	0	0	endpoint		-1.16	0.88	32		-1.38	0.98	32	continuous	Low risk	Low risk	High risk	Low risk	Low risk	Low risk	Low risk	3	no	Wang 2016total sleep time
202	Jespersen 2022	Kullich 2003	insomnia	MT:TAU	sleep interruption	0	0	endpoint		-1.06	0.57	32		-1.16	0.46	33	continuous	Low risk	Low risk	High risk	Low risk	Low risk	Low risk	Low risk	3	no	Kullich 2003sleep interruption
203	Jespersen 2022	Momennasab 2018	insomnia	MT:TAU	sleep interruption	0	0	endpoint		-0.86	0.49	33		-2.43	0.78	35	continuous	Low risk	High risk	High risk	Low risk	Low risk	Low risk	Low risk	3	no	Momennasab 2018sleep interruption
204	Jespersen 2022	Wang 2016	insomnia	MT:TAU	sleep interruption	0	0	endpoint		-1.19	0.54	32		-1.13	0.42	32	continuous	Low risk	Low risk	High risk	Low risk	Low risk	Low risk	Low risk	3	no	Wang 2016sleep interruption
205	Jespersen 2022	Kullich 2003	insomnia	MT:TAU	sleep efficiency	0	0	endpoint		-0.78	1.07	32		-1.88	1.15	33	continuous	Low risk	Low risk	High risk	Low risk	Low risk	Low risk	Low risk	3	no	Kullich 2003sleep efficiency
206	Jespersen 2022	Momennasab 2018	insomnia	MT:TAU	sleep efficiency	0	0	endpoint		-0.91	0.51	33		-2.11	0.78	35	continuous	Low risk	High risk	High risk	Low risk	Low risk	Low risk	Low risk	3	no	Momennasab 2018sleep efficiency
207	Jespersen 2022	Wang 2016	insomnia	MT:TAU	sleep efficiency	0	0	endpoint		-1.47	1.02	32		-1.97	1.09	32	continuous	Low risk	Low risk	High risk	Low risk	Low risk	Low risk	Low risk	3	no	Wang 2016sleep efficiency
208	Jespersen 2022	Amiri 2019	insomnia	MT:TAU	depression	0	0	endpoint		-7.27	1.22	15		-12.13	1.59	15	continuous	Unclear risk	Unclear risk	High risk	High risk	Low risk	Low risk	Low risk	3	no	Amiri 2019depression
209	Jespersen 2022	Burrai 2020	insomnia	MT:TAU	depression	0	0	endpoint		-3.2	2.58	74		-5.8	3.32	69	continuous	Unclear risk	Unclear risk	High risk	Low risk	Low risk	Low risk	Low risk	3	no	Burrai 2020depression
210	Jespersen 2022	Amiri 2019	insomnia	MT:TAU	anxiety	0	0	endpoint		-12.66	1.29	15		-13.53	2.03	15	continuous	Unclear risk	Unclear risk	High risk	High risk	Low risk	Low risk	Low risk	3	no	Amiri 2019anxiety
211	Jespersen 2022	Burrai 2020	insomnia	MT:TAU	anxiety	0	0	endpoint		-2.7	3.44	74		-4.7	3.32	69	continuous	Unclear risk	Unclear risk	High risk	Low risk	Low risk	Low risk	Low risk	3	no	Burrai 2020anxiety
212	Jespersen 2022	Liu 2016	insomnia	MT:TAU	anxiety	0	0	endpoint		-37.34	10.03	61		-42.13	11.61	60	continuous	Unclear risk	Unclear risk	High risk	High risk	Low risk	Low risk	Low risk	3	no	Liu 2016anxiety
213	Jespersen 2022	Burrai 2020	insomnia	MT:TAU	qol	0	0	endpoint		51.7	9.46	74		47.01	9.97	69	continuous	Unclear risk	Unclear risk	High risk	Low risk	Low risk	Low risk	Low risk	3	no	Burrai 2020qol
214	Jespersen 2022	Jespersen 2019	insomnia	MT:TAU	qol	0	0	endpoint		15.2	2.6	18		13	2.3	16	continuous	Low risk	Low risk	High risk	Low risk	Low risk	Low risk	Low risk	3	no	Jespersen 2019qol
215	van_der_Steen_2017	Ceccato 2012	dementia	MT:TAU	depression	0	0	endpoint		-9.66	6.17	27		-8.96	6.8	23	continuous	Unclear risk	Unclear risk	High risk	Low risk	Low risk	Low risk	Unclear risk	3	no	Ceccato 2012depression
216	van_der_Steen_2017	Ceccato 2012	dementia	MT:TAU	agitation-aggression	0	0	endpoint		-25.63	15.88	27		-22.8	12.73	23	continuous	Unclear risk	Unclear risk	High risk	Low risk	Low risk	Low risk	Unclear risk	3	no	Ceccato 2012agitation-aggression
217	van_der_Steen_2017	Ceccato 2012	dementia	MT:TAU	cognition	0	0	endpoint		16.26	3.66	27		16.39	3.9	23	continuous	Unclear risk	Unclear risk	High risk	Low risk	Low risk	Low risk	Unclear risk	3	no	Ceccato 2012cognition
218	van_der_Steen_2017	Cho 2016	dementia	MT:TAU	qol	0	0	endpoint		47.29	6.58	7		41.43	7.09	14	continuous	Low risk	Low risk	High risk	High risk	High risk	Unclear risk	Low risk	3	no	Cho 2016qol
219	van_der_Steen_2017	Cho 2016	dementia	MT:TAU	qol	0	0	endpoint		47.29	6.58	7		45.71	6.37	7	continuous	Low risk	Low risk	High risk	High risk	High risk	Unclear risk	Low risk	3	no	Cho 2016qol
220	van_der_Steen_2017	Clark 1998	dementia	MT:TAU	agitation-aggression	0	0	endpoint		-65.56	58.02	18		-121.56	119.23	18	continuous	Unclear risk	Unclear risk	High risk	Unclear risk	Unclear risk	Unclear risk	High risk	3	no	Clark 1998agitation-aggression
221	van_der_Steen_2017	Cooke 2010	dementia	MT:TAU	qol	0	0	endpoint		3.38	1.02906	23		3.09	0.79781	23	continuous	Low risk	Low risk	High risk	Low risk	Low risk	High risk	Low risk	3	no	Cooke 2010qol
222	van_der_Steen_2017	Cooke 2010	dementia	MT:TAU	depression	0	0	endpoint		-4.38	2.48594	23		-4.57	2.87906	23	continuous	Low risk	Low risk	High risk	Low risk	Low risk	High risk	Low risk	3	no	Cooke 2010depression
223	van_der_Steen_2017	Cooke 2010	dementia	MT:TAU	anxiety	0	0	endpoint		-7.58	7.11094	23		-11.26	7.65438	23	continuous	Low risk	Low risk	High risk	Low risk	Low risk	High risk	Low risk	3	no	Cooke 2010anxiety
224	van_der_Steen_2017	Cooke 2010	dementia	MT:TAU	agitation-aggression	0	0	endpoint		-1.67	0.41625	23		-1.66	0.68219	23	continuous	Low risk	Low risk	High risk	Low risk	Low risk	High risk	Low risk	3	no	Cooke 2010agitation-aggression
225	van_der_Steen_2017	Guétin 2009	dementia	MT:TAU	depression	0	0	endpoint		-8.9	3.3	14		-11.2	6.1	12	continuous	Unclear risk	Unclear risk	High risk	Low risk	Unclear risk	Unclear risk	Low risk	3	no	Guétin 2009depression
226	van_der_Steen_2017	Guétin 2009	dementia	MT:TAU	anxiety	0	0	endpoint		-8.4	3.7	14		-20.8	6.2	12	continuous	Unclear risk	Unclear risk	High risk	Low risk	Unclear risk	Unclear risk	Low risk	3	no	Guétin 2009anxiety
227	van_der_Steen_2017	Guétin 2009	dementia	MT:TAU	cognition	0	0	endpoint		19.6	4.4	14		19.8	3.3	12	continuous	Unclear risk	Unclear risk	High risk	Low risk	Unclear risk	Unclear risk	Low risk	3	no	Guétin 2009cognition
230	van_der_Steen_2017	Hsu 2015	dementia	MT:TAU	qol	0	0	endpoint		1.8	0.59	5		0.61	0.49	7	continuous	High risk	Low risk	High risk	High risk	High risk	High risk	Low risk	3	no	Hsu 2015qol
231	van_der_Steen_2017	Hsu 2015	dementia	MT:TAU	behavioral_problems_overall	0	0	endpoint		-12.33	11.2	6		-26.57	7.14	7	continuous	High risk	Low risk	High risk	High risk	High risk	High risk	Low risk	3	no	Hsu 2015behavioral_problems_overall
234	van_der_Steen_2017	Liesk 2015	dementia	MT:TAU	qol	0	0	endpoint		92.2	15.5	12		87.9	11.1	12	continuous	Low risk	Unclear risk	High risk	Unclear risk	Low risk	Unclear risk	High risk	3	no	Liesk 2015qol
235	van_der_Steen_2017	Liesk 2015	dementia	MT:TAU	cognition	0	0	endpoint		20.1	3.7	12		19.6	5.9	12	continuous	Low risk	Unclear risk	High risk	Unclear risk	Low risk	Unclear risk	High risk	3	no	Liesk 2015cognition
236	van_der_Steen_2017	Lin 2011	dementia	MT:TAU	depression	0	0	endpoint		-8.22	7.12	49		-13.78	9.59	51	continuous	Low risk	Low risk	High risk	Unclear risk	Low risk	Unclear risk	Low risk	3	no	Lin 2011depression
237	van_der_Steen_2017	Lin 2011	dementia	MT:TAU	agitation-aggression	0	0	endpoint		-36.37	10.64	49		-38.55	10.27	51	continuous	Low risk	Low risk	High risk	Unclear risk	Low risk	Unclear risk	Low risk	3	no	Lin 2011agitation-aggression
238	van_der_Steen_2017	Lin 2011	dementia	MT:TAU	cognition	0	0	endpoint		15.72	6.53	49		13.82	4.36	51	continuous	Low risk	Low risk	High risk	Unclear risk	Low risk	Unclear risk	Low risk	3	no	Lin 2011cognition
242	van_der_Steen_2017	Lyu 2014	dementia	MT:TAU	behavioral_problems_overall	0	0	endpoint		-13.52	11.63	16		-15.14	11.58	30	continuous	Low risk	Unclear risk	High risk	Unclear risk	Low risk	Unclear risk	Low risk	3	no	Lyu 2014behavioral_problems_overall
243	van_der_Steen_2017	Lyu 2014	dementia	MT:TAU	behavioral_problems_overall	0	0	endpoint		-13.52	11.63	16		-12.65	10.17	31	continuous	Low risk	Unclear risk	High risk	Unclear risk	Low risk	Unclear risk	Low risk	3	no	Lyu 2014behavioral_problems_overall
244	van_der_Steen_2017	Lyu 2014	dementia	MT:TAU	cognition	0	0	endpoint		17.64	5.3	16		17.91	3.1	30	continuous	Low risk	Unclear risk	High risk	Unclear risk	Low risk	Unclear risk	Low risk	3	no	Lyu 2014cognition
245	van_der_Steen_2017	Lyu 2014	dementia	MT:TAU	cognition	0	0	endpoint		17.64	5.3	16		17.57	4.1	31	continuous	Low risk	Unclear risk	High risk	Unclear risk	Low risk	Unclear risk	Low risk	3	no	Lyu 2014cognition
250	van_der_Steen_2017	Narme 2012-study 1	dementia	MT:TAU	qol	0	0	endpoint		12.02	38.49	12		-12.9	50.5	10	continuous	Unclear risk	Unclear risk	High risk	High risk	Low risk	Unclear risk	Low risk	3	no	Narme 2012-study 1qol
251	van_der_Steen_2017	Narme 2012-study 1	dementia	MT:TAU	anxiety	0	0	endpoint		10.41	25.43	12		-15.34	23.62	10	continuous	Unclear risk	Unclear risk	High risk	High risk	Low risk	Unclear risk	Low risk	3	no	Narme 2012-study 1anxiety
252	van_der_Steen_2017	Narme 2012-study 1	dementia	MT:TAU	social_behavior	0	0	endpoint		17.31	28.89	12		-23.3	66.44	10	continuous	Unclear risk	Unclear risk	High risk	High risk	Low risk	Unclear risk	Low risk	3	no	Narme 2012-study 1social_behavior
253	van_der_Steen_2017	Narme 2012-study 1a	dementia	MT:TAU	qol	0	0	endpoint		22.79	28.42	5		-37.97	20.89	6	continuous	Unclear risk	Unclear risk	High risk	Low risk	Low risk	Unclear risk	Low risk	3	no	Narme 2012-study 1aqol
254	van_der_Steen_2017	Narme 2012-study 1a	dementia	MT:TAU	anxiety	0	0	endpoint		17.44	40.54	5		-27.72	26.75	6	continuous	Unclear risk	Unclear risk	High risk	Low risk	Low risk	Unclear risk	Low risk	3	no	Narme 2012-study 1aanxiety
255	van_der_Steen_2017	Narme 2012-study 1a	dementia	MT:TAU	social_behavior	0	0	endpoint		54.76	34.64	5		-0.54	88.23	6	continuous	Unclear risk	Unclear risk	High risk	Low risk	Low risk	Unclear risk	Low risk	3	no	Narme 2012-study 1asocial_behavior
259	van_der_Steen_2017	Narme 2014	dementia	MT:TAU	qol	0	0	endpoint		-9.79	37.2	18		-2.09	31.7	19	continuous	Unclear risk	Unclear risk	High risk	Low risk	Low risk	Unclear risk	Low risk	3	no	Narme 2014qol
260	van_der_Steen_2017	Narme 2014	dementia	MT:TAU	depression	0	0	endpoint		-0.3	0.7	18		-0.5	1.5	19	continuous	Unclear risk	Unclear risk	High risk	Low risk	Low risk	Unclear risk	Low risk	3	no	Narme 2014depression
261	van_der_Steen_2017	Narme 2014	dementia	MT:TAU	anxiety	0	0	endpoint		-0.7	1.5	18		-0.6	1.3	19	continuous	Unclear risk	Unclear risk	High risk	Low risk	Low risk	Unclear risk	Low risk	3	no	Narme 2014anxiety
262	van_der_Steen_2017	Narme 2014	dementia	MT:TAU	agitation-aggression	0	0	endpoint		-37.5	16.4	18		-31.8	5.6	19	continuous	Unclear risk	Unclear risk	High risk	Low risk	Low risk	Unclear risk	Low risk	3	no	Narme 2014agitation-aggression
263	van_der_Steen_2017	Narme 2014	dementia	MT:TAU	behavioral_problems_overall	0	0	endpoint		-8.7	16.4	18		-3.3	4.7	19	continuous	Unclear risk	Unclear risk	High risk	Low risk	Low risk	Unclear risk	Low risk	3	no	Narme 2014behavioral_problems_overall
264	van_der_Steen_2017	Narme 2014	dementia	MT:TAU	social_behavior	0	0	endpoint		22.69	31.7	18		6.9	53.3	19	continuous	Unclear risk	Unclear risk	High risk	Low risk	Low risk	Unclear risk	Low risk	3	no	Narme 2014social_behavior
265	van_der_Steen_2017	Narme 2014	dementia	MT:TAU	cognition	0	0	endpoint		32.9	16.2	18		27.4	20.7	19	continuous	Unclear risk	Unclear risk	High risk	Low risk	Low risk	Unclear risk	Low risk	3	no	Narme 2014cognition
272	van_der_Steen_2017	Raglio 2010a	dementia	MT:TAU	depression	0	0	endpoint		-1	1.819	27		-1.5	2.735	24	continuous	Unclear risk	Unclear risk	High risk	Low risk	Low risk	Unclear risk	Low risk	3	no	Raglio 2010adepression
273	van_der_Steen_2017	Raglio 2010a	dementia	MT:TAU	anxiety	0	0	endpoint		-1	1.71	27		-1.67	2.899	24	continuous	Unclear risk	Unclear risk	High risk	Low risk	Low risk	Unclear risk	Low risk	3	no	Raglio 2010aanxiety
274	van_der_Steen_2017	Raglio 2010a	dementia	MT:TAU	agitation-aggression	0	0	endpoint		-1.41	1.907	27		-2.38	3.386	24	continuous	Unclear risk	Unclear risk	High risk	Low risk	Low risk	Unclear risk	Low risk	3	no	Raglio 2010aagitation-aggression
275	van_der_Steen_2017	Raglio 2010a	dementia	MT:TAU	behavioral_problems_overall	0	0	endpoint		-8.86	7.317	28		-19.04	21.666	26	continuous	Unclear risk	Unclear risk	High risk	Low risk	Low risk	Unclear risk	Low risk	3	no	Raglio 2010abehavioral_problems_overall
280	van_der_Steen_2017	Raglio 2010b	dementia	MT:TAU	depression	0	0	endpoint		-1	2.8	10		-2	2.8	10	continuous	Low risk	Unclear risk	High risk	Unclear risk	Low risk	Unclear risk	Low risk	3	no	Raglio 2010bdepression
281	van_der_Steen_2017	Raglio 2010b	dementia	MT:TAU	anxiety	0	0	endpoint		-3.1	3.9	10		-3.1	2	10	continuous	Low risk	Unclear risk	High risk	Unclear risk	Low risk	Unclear risk	Low risk	3	no	Raglio 2010banxiety
282	van_der_Steen_2017	Raglio 2010b	dementia	MT:TAU	agitation-aggression	0	0	endpoint		-2.5	4.2	10		-1.6	2.1	10	continuous	Low risk	Unclear risk	High risk	Unclear risk	Low risk	Unclear risk	Low risk	3	no	Raglio 2010bagitation-aggression
283	van_der_Steen_2017	Raglio 2010b	dementia	MT:TAU	behavioral_problems_overall	0	0	endpoint		-14.8	17.3	10		-13.9	8.6	10	continuous	Low risk	Unclear risk	High risk	Unclear risk	Low risk	Unclear risk	Low risk	3	no	Raglio 2010bbehavioral_problems_overall
284	van_der_Steen_2017	Raglio 2010b	dementia	MT:TAU	cognition	0	0	endpoint		16	6	10		13	6	10	continuous	Low risk	Unclear risk	High risk	Unclear risk	Low risk	Unclear risk	Low risk	3	no	Raglio 2010bcognition
285	van_der_Steen_2017	Raglio 2015	dementia	MT:TAU	qol	0	0	endpoint		4.9	6.9	20		4.6	9.6	40	continuous	Low risk	Low risk	High risk	Low risk	Low risk	Unclear risk	Low risk	3	no	Raglio 2015qol
286	van_der_Steen_2017	Raglio 2015	dementia	MT:TAU	qol	0	0	endpoint		4.9	6.9	20		5.2	9.9	40	continuous	Low risk	Low risk	High risk	Low risk	Low risk	Unclear risk	Low risk	3	no	Raglio 2015qol
287	van_der_Steen_2017	Raglio 2015	dementia	MT:TAU	depression	0	0	endpoint		-7.7	4.421	20		-8.83	6.042	40	continuous	Low risk	Low risk	High risk	Low risk	Low risk	Unclear risk	Low risk	3	no	Raglio 2015depression
288	van_der_Steen_2017	Raglio 2015	dementia	MT:TAU	depression	0	0	endpoint		-7.7	4.421	20		-9.46	8.638	39	continuous	Low risk	Low risk	High risk	Low risk	Low risk	Unclear risk	Low risk	3	no	Raglio 2015depression
289	van_der_Steen_2017	Raglio 2015	dementia	MT:TAU	anxiety	0	0	endpoint		-2.64	2.769	18		-3.69	3.225	35	continuous	Low risk	Low risk	High risk	Low risk	Low risk	Unclear risk	Low risk	3	no	Raglio 2015anxiety
290	van_der_Steen_2017	Raglio 2015	dementia	MT:TAU	anxiety	0	0	endpoint		-2.64	2.769	18		-4.18	3.655	34	continuous	Low risk	Low risk	High risk	Low risk	Low risk	Unclear risk	Low risk	3	no	Raglio 2015anxiety
291	van_der_Steen_2017	Raglio 2015	dementia	MT:TAU	agitation-aggression	0	0	endpoint		-3.78	3.053	18		-3.77	3.011	35	continuous	Low risk	Low risk	High risk	Low risk	Low risk	Unclear risk	Low risk	3	no	Raglio 2015agitation-aggression
292	van_der_Steen_2017	Raglio 2015	dementia	MT:TAU	agitation-aggression	0	0	endpoint		-3.78	3.053	18		-4.26	3.203	34	continuous	Low risk	Low risk	High risk	Low risk	Low risk	Unclear risk	Low risk	3	no	Raglio 2015agitation-aggression
293	van_der_Steen_2017	Raglio 2015	dementia	MT:TAU	behavioral_problems_overall	0	0	endpoint		-23.7	10.7	20		-28.9	13.3	40	continuous	Low risk	Low risk	High risk	Low risk	Low risk	Unclear risk	Low risk	3	no	Raglio 2015behavioral_problems_overall
294	van_der_Steen_2017	Raglio 2015	dementia	MT:TAU	behavioral_problems_overall	0	0	endpoint		-23.7	10.7	20		-29.1	17	40	continuous	Low risk	Low risk	High risk	Low risk	Low risk	Unclear risk	Low risk	3	no	Raglio 2015behavioral_problems_overall
305	van_der_Steen_2017	Ridder 2013	dementia	MT:TAU	qol	0	0	endpoint		333.26	62.57	20		315.66	76.46	21	continuous	Unclear risk	Low risk	High risk	High risk	Low risk	Unclear risk	Unclear risk	3	no	Ridder 2013qol
306	van_der_Steen_2017	Ridder 2013	dementia	MT:TAU	agitation-aggression	0	0	endpoint		-26.09	13.54	17		-28	18.15	18	continuous	Unclear risk	Unclear risk	High risk	Low risk	Low risk	Low risk	High risk	3	no	Ridder 2013agitation-aggression
307	van_der_Steen_2017	Sakamoto 2013	dementia	MT:TAU	anxiety	0	0	endpoint		-0.3	0.6	7		-1.2	1.7	13	continuous	Unclear risk	Unclear risk	High risk	Low risk	Low risk	Low risk	High risk	3	no	Sakamoto 2013anxiety
308	van_der_Steen_2017	Sakamoto 2013	dementia	MT:TAU	anxiety	0	0	endpoint		-0.3	0.6	6		-0.5	0.5	13	continuous	Unclear risk	Unclear risk	High risk	Low risk	Low risk	Low risk	High risk	3	no	Sakamoto 2013anxiety
309	van_der_Steen_2017	Sakamoto 2013	dementia	MT:TAU	agitation-aggression	0	0	endpoint		-0.7	1	7		-3.2	3	13	continuous	Unclear risk	Unclear risk	High risk	Low risk	Low risk	Low risk	High risk	3	no	Sakamoto 2013agitation-aggression
310	van_der_Steen_2017	Sakamoto 2013	dementia	MT:TAU	agitation-aggression	0	0	endpoint		-0.7	1	6		-1.5	0.9	13	continuous	Unclear risk	Unclear risk	High risk	Low risk	Low risk	Low risk	High risk	3	no	Sakamoto 2013agitation-aggression
311	van_der_Steen_2017	Sakamoto 2013	dementia	MT:TAU	behavioral_problems_overall	0	0	endpoint		-0.7	0.6	7		-1.5	0.8	13	continuous	Unclear risk	Unclear risk	High risk	Low risk	Low risk	Low risk	High risk	3	no	Sakamoto 2013behavioral_problems_overall
312	van_der_Steen_2017	Sakamoto 2013	dementia	MT:TAU	behavioral_problems_overall	0	0	endpoint		-0.7	0.6	6		-0.8	0.4	13	continuous	Unclear risk	Unclear risk	High risk	Low risk	Low risk	Low risk	High risk	3	no	Sakamoto 2013behavioral_problems_overall
313	van_der_Steen_2017	Sung 2012	dementia	MT:TAU	anxiety	0	0	endpoint		-3.89	4.02	27		-5.36	4.34	28	continuous	Low risk	Unclear risk	High risk	High risk	Unclear risk	Unclear risk	Low risk	3	no	Sung 2012anxiety
314	van_der_Steen_2017	Sung 2012	dementia	MT:TAU	agitation-aggression	0	0	endpoint		-32.7	4.98	27		-31	2.96	28	continuous	Low risk	Unclear risk	High risk	High risk	Unclear risk	Unclear risk	Low risk	3	no	Sung 2012agitation-aggression
315	van_der_Steen_2017	Svansdottir 2006	dementia	MT:TAU	depression	0	0	endpoint		-6.1	4.3	16		-6.4	4.8	10	continuous	Unclear risk	Unclear risk	High risk	Low risk	Unclear risk	Unclear risk	Unclear risk	3	no	Svansdottir 2006depression
316	van_der_Steen_2017	Svansdottir 2006	dementia	MT:TAU	anxiety	0	0	endpoint		-0.7	1.3	20		-0.4	1.1	18	continuous	Unclear risk	Unclear risk	High risk	Low risk	Unclear risk	Unclear risk	Unclear risk	3	no	Svansdottir 2006anxiety
317	van_der_Steen_2017	Svansdottir 2006	dementia	MT:TAU	agitation-aggression	0	0	endpoint		-1.2	1.7	20		-1.3	1.6	18	continuous	Unclear risk	Unclear risk	High risk	Low risk	Unclear risk	Unclear risk	Unclear risk	3	no	Svansdottir 2006agitation-aggression
318	van_der_Steen_2017	Svansdottir 2006	dementia	MT:TAU	behavioral_problems_overall	0	0	endpoint		-4.4	4.7	20		-4.7	5.6	18	continuous	Unclear risk	Unclear risk	High risk	Low risk	Unclear risk	Unclear risk	Unclear risk	3	no	Svansdottir 2006behavioral_problems_overall
323	van_der_Steen_2017	Thornley 2016	dementia	MT:TAU	depression	0	0	endpoint		-0.667	1.155	3		-1.6	1.673	5	continuous	Unclear risk	Unclear risk	High risk	Low risk	Unclear risk	Unclear risk	Unclear risk	3	no	Thornley 2016depression
324	van_der_Steen_2017	Thornley 2016	dementia	MT:TAU	anxiety	0	0	endpoint		-8	6.928	3		-0.4	0.894	5	continuous	Unclear risk	Unclear risk	High risk	Low risk	Unclear risk	Unclear risk	Unclear risk	3	no	Thornley 2016anxiety
325	van_der_Steen_2017	Thornley 2016	dementia	MT:TAU	agitation-aggression	0	0	endpoint		-84.33	28.39	3		-78	28.73	3	continuous	Unclear risk	Unclear risk	High risk	Low risk	Unclear risk	Unclear risk	Unclear risk	3	no	Thornley 2016agitation-aggression
326	van_der_Steen_2017	Thornley 2016	dementia	MT:TAU	behavioral_problems_overall	0	0	endpoint		-9.33	7.572	3		-7.5	16.263	4	continuous	Unclear risk	Unclear risk	High risk	Low risk	Unclear risk	Unclear risk	Unclear risk	3	no	Thornley 2016behavioral_problems_overall
327	van_der_Steen_2017	Vink 2013	dementia	MT:TAU	depression	0	0	endpoint		-0.14	0.535	14		-0.33	0.816	6	continuous	Low risk	Unclear risk	High risk	High risk	Unclear risk	Unclear risk	Low risk	3	no	Vink 2013depression
328	van_der_Steen_2017	Vink 2013	dementia	MT:TAU	anxiety	0	0	endpoint		-0.07	0.267	14		-0.5	0.837	6	continuous	Low risk	Unclear risk	High risk	High risk	Unclear risk	Unclear risk	Low risk	3	no	Vink 2013anxiety
329	van_der_Steen_2017	Vink 2013	dementia	MT:TAU	agitation-aggression	0	0	endpoint		-1	1.22	5		-0.67	0.58	3	continuous	Low risk	Unclear risk	High risk	High risk	Unclear risk	Unclear risk	Low risk	3	no	Vink 2013agitation-aggression
330	van_der_Steen_2017	Vink 2013	dementia	MT:TAU	behavioral_problems_overall	0	0	endpoint		-3.67	3.31	15		-4	2	6	continuous	Low risk	Unclear risk	High risk	High risk	Unclear risk	Unclear risk	Low risk	3	no	Vink 2013behavioral_problems_overall
