# Supplementary material for: Evidence for music therapy and music medicine in psychiatry: transdiagnostic meta-review of meta-analyses
Source: BJPsych Open. 2024 Dec 13;11(1):e4. doi: 10.1192/bjo.2024.826 (PMC11733488; doi:10.1192/bjo.2024.826)
Supplement: Lassner et al. supplementary material 5 — Lassner et al. supplementary material [file S2056472424008263sup005.zip › analysis_2023.08.18/summary_findings_grade_2023.08.18.xlsx]

## Sheet: Sheet1
population	outcome	timepoint	type	k	n	TE	seTE	lb	ub	i_squared	weighted_rob	reporting_bias	risk_of_bias	indirectness	heterogeneity	imprecision	overall_grade	grade_asssessment	effect_size
substance_use	depression	followup	SMD	1	60	0.108547	0.258402	-0.397911	0.615004		2	0	1	0	0	2	1	very low	SMD=0.11, 95%CI:-0.4, 0.62)
substance_use	depression	endpoint	SMD	3	100	0.326201	0.202367	-0.0704307	0.722833	0	2	0	1	0	0	1	2	low	SMD=0.33, 95%CI:-0.07, 0.72)
substance_use	anxiety	followup	SMD	1	60	0.174949	0.258725	-0.332143	0.682041		2	0	1	0	0	2	1	very low	SMD=0.17, 95%CI:-0.33, 0.68)
substance_use	anxiety	endpoint	SMD	1	60	0.0201404	0.258206	-0.485934	0.526215		2	0	1	0	0	2	1	very low	SMD=0.02, 95%CI:-0.49, 0.53)
substance_use	motivation to stay sober or clean	followup	SMD	1	60	0.334101	0.260113	-0.175711	0.843913		2	0	1	0	0	2	1	very low	SMD=0.33, 95%CI:-0.18, 0.84)
substance_use	motivation to stay sober or clean	endpoint	SMD	3	269	0.224665	0.123076	-0.0165601	0.465889	0	2	0	1	0	0	1	2	low	SMD=0.22, 95%CI:-0.02, 0.47)
substance_use	motivation for treatment or change	endpoint	SMD	5	408	0.411127	0.100729	0.213702	0.608553	0	2	0	1	0	0	1	2	low	SMD=0.41, 95%CI:0.21, 0.61)
substance_use	craving	endpoint	SMD	3	254	0.663355	0.286769	0.101298	1.22541	0.744717	2	0	1	0	1	1	1	very low	SMD=0.66, 95%CI:0.1, 1.23)
substance_use	dropout_any	endpoint	OR	2	100	0.144139	1.06772	-1.94856	2.23683	0.614461	2	0	1	0	1	2	0	very low	OR=1.16, 95%CI:0.14, 9.36)
autism	adaptive_behavior	followup	SMD	2	325	0.140238	0.333461	-0.513334	0.793811	0.714126	2.38668	0	1	0	1	2	0	very low	SMD=0.14, 95%CI:-0.51, 0.79)
autism	adaptive_behavior	endpoint	SMD	9	514	0.319512	0.182862	-0.0388907	0.677915	0.556831	2.27132	0	1	0	1	1	1	very low	SMD=0.32, 95%CI:-0.04, 0.68)
autism	autism_symptoms	followup	SMD	3	358	0.488525	0.532719	-0.555584	1.53263	0.9044	2.33821	0	1	0	2	2	-1	very low	SMD=0.49, 95%CI:-0.56, 1.53)
autism	autism_symptoms	endpoint	SMD	9	575	0.826157	0.296821	0.244399	1.40792	0.869741	2.20566	0	1	0	2	1	0	very low	SMD=0.83, 95%CI:0.24, 1.41)
autism	depression	followup	SMD	1	36	0.597349	0.342033	-0.0730221	1.26772		3	0	2	0	0	1	1	very low	SMD=0.6, 95%CI:-0.07, 1.27)
autism	depression	endpoint	SMD	1	34	0.335547	0.346289	-0.343167	1.01426		3	0	2	0	0	2	0	very low	SMD=0.34, 95%CI:-0.34, 1.01)
autism	identify_formation	followup	SMD	1	35	0.856344	0.356178	0.158248	1.55444		3	0	2	0	0	1	1	very low	SMD=0.86, 95%CI:0.16, 1.55)
autism	identify_formation	endpoint	SMD	2	55	1.35158	0.984125	-0.577265	3.28043	0.8726	3	0	2	0	2	2	-2	very low	SMD=1.35, 95%CI:-0.58, 3.28)
autism	qol_family_relationships	followup	SMD	1	15	-0.0388029	0.52711	-1.07192	0.994313		3	0	2	0	0	2	0	very low	SMD=-0.04, 95%CI:-1.07, 0.99)
autism	qol_family_relationships	endpoint	SMD	3	56	0.294649	0.27336	-0.241127	0.830425	0	2.65535	0	2	0	0	2	0	very low	SMD=0.29, 95%CI:-0.24, 0.83)
autism	response	followup	OR	3	463	0.295743	0.191501	-0.0795928	0.671078	0	2.17081	0	1	0	0	1	2	low	OR=1.34, 95%CI:0.92, 1.96)
autism	response	endpoint	OR	8	583	0.469	0.181076	0.114097	0.823902	0.220833	2.17543	0	1	0	0	1	2	low	OR=1.6, 95%CI:1.12, 2.28)
autism	social interaction	followup	SMD	3	317	0.259245	0.275338	-0.280407	0.798897	0.632852	2.52388	0	2	0	1	2	-1	very low	SMD=0.26, 95%CI:-0.28, 0.8)
autism	social interaction	endpoint	SMD	14	627	0.313157	0.153844	0.0116296	0.614685	0.607765	2.37658	0	1	0	1	1	1	very low	SMD=0.31, 95%CI:0.01, 0.61)
autism	verbal	followup	SMD	1	52	0.216568	0.278225	-0.328743	0.761878		3	0	2	0	0	2	0	very low	SMD=0.22, 95%CI:-0.33, 0.76)
autism	verbal	endpoint	SMD	11	382	0.247631	0.186786	-0.118463	0.613726	0.648907	2.25979	0	1	0	1	2	0	very low	SMD=0.25, 95%CI:-0.12, 0.61)
autism	adverse_event	followup	OR	1	290	0.127833	0.717107	-1.27767	1.53334		2	0	1	0	0	2	1	very low	OR=1.14, 95%CI:0.28, 4.63)
autism	adverse_event	endpoint	OR	1	290	-0.428264	0.717277	-1.8341	0.977573		2	0	1	0	0	2	1	very low	OR=0.65, 95%CI:0.16, 2.66)
autism	qol	followup	SMD	1	249	0.0432304	0.126761	-0.205216	0.291677		2	0	1	0	0	2	1	very low	SMD=0.04, 95%CI:-0.21, 0.29)
autism	qol	endpoint	SMD	3	340	0.319316	0.141488	0.0420044	0.596628	0.171734	2	0	1	0	0	1	2	low	SMD=0.32, 95%CI:0.04, 0.6)
autism	non-verbal	endpoint	SMD	9	222	0.357641	0.18118	0.00253545	0.712746	0.376539	2.14901	0	1	0	0	1	2	low	SMD=0.36, 95%CI:0, 0.71)
dementia	depression	followup	SMD	7	354	0.0253616	0.108468	-0.187231	0.237954	0	3	0	2	0	0	2	0	very low	SMD=0.03, 95%CI:-0.19, 0.24)
dementia	depression	endpoint	SMD	12	503	0.26858	0.0916436	0.088962	0.448198	0	3	0	2	0	0	1	1	very low	SMD=0.27, 95%CI:0.09, 0.45)
dementia	anxiety	followup	SMD	7	265	0.278204	0.219903	-0.152798	0.709206	0.63447	3	0	2	0	1	2	-1	very low	SMD=0.28, 95%CI:-0.15, 0.71)
dementia	anxiety	endpoint	SMD	15	478	0.425956	0.148738	0.134435	0.717477	0.534968	3	0	2	0	1	1	0	very low	SMD=0.43, 95%CI:0.13, 0.72)
dementia	qol	followup	SMD	5	180	0.345207	0.235681	-0.116719	0.807133	0.461915	3	0	2	0	0	2	0	very low	SMD=0.35, 95%CI:-0.12, 0.81)
dementia	qol	endpoint	SMD	11	348	0.321537	0.15301	0.0216427	0.621432	0.400498	3	0	2	0	0	1	1	very low	SMD=0.32, 95%CI:0.02, 0.62)
dementia	behavioral_problems_overall	followup	SMD	8	351	0.189467	0.165894	-0.135679	0.514614	0.513734	3	0	2	0	1	2	-1	very low	SMD=0.19, 95%CI:-0.14, 0.51)
dementia	behavioral_problems_overall	endpoint	SMD	13	442	0.235074	0.114252	0.0111439	0.459003	0.192741	3	0	2	0	0	1	1	very low	SMD=0.24, 95%CI:0.01, 0.46)
dementia	agitation-aggression	followup	SMD	6	330	0.101803	0.11705	-0.127611	0.331218	0.0647444	3	0	2	0	0	2	0	very low	SMD=0.1, 95%CI:-0.13, 0.33)
dementia	agitation-aggression	endpoint	SMD	16	626	0.0703499	0.0871671	-0.100494	0.241194	0.0948172	3	0	2	0	0	2	0	very low	SMD=0.07, 95%CI:-0.1, 0.24)
dementia	cognition	followup	SMD	3	193	0.0749007	0.147573	-0.214337	0.364139	0	3	0	2	0	0	2	0	very low	SMD=0.07, 95%CI:-0.21, 0.36)
dementia	cognition	endpoint	SMD	8	350	0.149893	0.108826	-0.0634025	0.363189	0	3	0	2	0	0	1	1	very low	SMD=0.15, 95%CI:-0.06, 0.36)
dementia	social_behavior	followup	SMD	2	48	0.534487	0.543397	-0.530551	1.59953	0.545346	3	0	2	0	1	2	-1	very low	SMD=0.53, 95%CI:-0.53, 1.6)
dementia	social_behavior	endpoint	SMD	3	70	0.538739	0.245731	0.057115	1.02036	0	3	0	2	0	0	1	1	very low	SMD=0.54, 95%CI:0.06, 1.02)
schizophrenia	functioning	endpoint	SMD	5	318	0.674402	0.40923	-0.127674	1.47648	0.911005	2	0	1	0	2	2	-1	very low	SMD=0.67, 95%CI:-0.13, 1.48)
schizophrenia	depression	endpoint	SMD	3	165	0.675925	0.160649	0.361058	0.990792	0	2	0	1	0	0	1	2	low	SMD=0.68, 95%CI:0.36, 0.99)
schizophrenia	dropout_any	endpoint	OR	3	224	0.0106263	0.392686	-0.759024	0.780277	0	2	0	1	0	0	2	1	very low	OR=1.01, 95%CI:0.47, 2.18)
schizophrenia	psychosis_symptoms	endpoint	SMD	5	334	1.08763	0.540128	0.0290004	2.14626	0.945258	2	0	1	0	2	1	0	very low	SMD=1.09, 95%CI:0.03, 2.15)
schizophrenia	abstract-thinking	endpoint	SMD	3	157	0.219561	0.301845	-0.372044	0.811167	0.689581	2	0	1	0	1	2	0	very low	SMD=0.22, 95%CI:-0.37, 0.81)
schizophrenia	anxiety	endpoint	SMD	1	60	0.61149	0.264557	0.0929685	1.13001		2	0	1	0	0	1	2	low	SMD=0.61, 95%CI:0.09, 1.13)
schizophrenia	behavior_general	endpoint	SMD	3	162	1.14169	0.45018	0.259357	2.02403	0.848827	2	0	1	0	2	1	0	very low	SMD=1.14, 95%CI:0.26, 2.02)
schizophrenia	memory	endpoint	SMD	2	127	0.499517	0.180962	0.144838	0.854195	0	2	0	1	0	0	1	2	low	SMD=0.5, 95%CI:0.14, 0.85)
schizophrenia	negative	endpoint	SMD	7	443	0.56297	0.198477	0.173962	0.951977	0.739843	2	0	1	0	1	1	1	very low	SMD=0.56, 95%CI:0.17, 0.95)
schizophrenia	positive	endpoint	SMD	1	96	0.182539	0.213826	-0.236551	0.60163		2	0	1	0	0	2	1	very low	SMD=0.18, 95%CI:-0.24, 0.6)
schizophrenia	qol	endpoint	SMD	2	103	0.949892	0.888108	-0.790768	2.69055	0.933385	2	0	1	0	2	2	-1	very low	SMD=0.95, 95%CI:-0.79, 2.69)
schizophrenia	peceived_support	endpoint	SMD	1	72	0.733578	0.243922	0.2555	1.21166		2	0	1	0	0	1	2	low	SMD=0.73, 95%CI:0.26, 1.21)
schizophrenia	attention	endpoint	SMD	1	67	0.716407	0.253806	0.218956	1.21386		2	0	1	0	0	1	2	low	SMD=0.72, 95%CI:0.22, 1.21)
schizophrenia	response	endpoint	OR	2	133	1.9726	1.41591	-0.802538	4.74774	0.902159	2	0	1	0	2	2	-1	very low	OR=7.19, 95%CI:0.45, 115.32)
schizophrenia	satisfcation_care	endpoint	SMD	1	69	0.321041	0.246768	-0.162614	0.804697		2	0	1	0	0	2	1	very low	SMD=0.32, 95%CI:-0.16, 0.8)
schizophrenia	vigilance-attention	endpoint	SMD	1	67	0.254621	0.246724	-0.22895	0.738192		2	0	1	0	0	2	1	very low	SMD=0.25, 95%CI:-0.23, 0.74)
depression	depression	endpoint	SMD	6	274	0.971014	0.307692	0.367949	1.57408	0.805725	1.998	0	1	0	2	1	0	very low	SMD=0.97, 95%CI:0.37, 1.57)
depression	dropout_any	endpoint	OR	3	141	0.745514	0.551196	-0.33481	1.82584	0	1.24791	0	0	0	0	2	2	low	OR=2.11, 95%CI:0.72, 6.21)
depression	anxiety	endpoint	SMD	3	192	0.698506	0.352087	0.00842859	1.38858	0.815372	1.99722	0	1	0	2	1	0	very low	SMD=0.7, 95%CI:0.01, 1.39)
depression	self_esteem	endpoint	SMD	1	20	-0.629383	0.46063	-1.5322	0.273435		2	0	1	0	0	2	1	very low	SMD=-0.63, 95%CI:-1.53, 0.27)
depression	adverse_event	endpoint	OR	1	79	0.374693	1.24659	-2.06857	2.81796		1	0	0	0	0	2	2	low	OR=1.45, 95%CI:0.13, 16.74)
depression	functioning	endpoint	SMD	1	64	0.381317	0.253497	-0.115529	0.878162		1	0	0	0	0	2	2	low	SMD=0.38, 95%CI:-0.12, 0.88)
depression	qol	endpoint	SMD	1	64	0.264118	0.252256	-0.230295	0.75853		1	0	0	0	0	2	2	low	SMD=0.26, 95%CI:-0.23, 0.76)
insomnia	sleep_qol	endpoint	SMD	10	708	0.864045	0.167748	0.535265	1.19282	0.761316	3	0	2	0	2	1	-1	very low	SMD=0.86, 95%CI:0.54, 1.19)
insomnia	insomnia_severity_index	endpoint	SMD	2	63	2.80001	2.35986	-1.82523	7.42525	0.9651	3	0	2	0	2	2	-2	very low	SMD=2.8, 95%CI:-1.83, 7.43)
insomnia	sleep onset latency	endpoint	SMD	3	197	0.631582	0.259436	0.123096	1.14007	0.677118	3	0	2	0	1	1	0	very low	SMD=0.63, 95%CI:0.12, 1.14)
insomnia	total sleep time	endpoint	SMD	3	197	0.736368	0.269744	0.207679	1.26506	0.695733	3	0	2	0	1	1	0	very low	SMD=0.74, 95%CI:0.21, 1.27)
insomnia	sleep interruption	endpoint	SMD	3	197	0.798419	0.712393	-0.597846	2.19468	0.951805	3	0	2	0	2	2	-2	very low	SMD=0.8, 95%CI:-0.6, 2.19)
insomnia	sleep efficiency	endpoint	SMD	3	197	1.06808	0.376949	0.329268	1.80688	0.830925	3	0	2	0	2	1	-1	very low	SMD=1.07, 95%CI:0.33, 1.81)
insomnia	depression	endpoint	SMD	2	173	2.0413	1.22983	-0.369119	4.45171	0.938004	3	0	2	0	2	2	-2	very low	SMD=2.04, 95%CI:-0.37, 4.45)
insomnia	anxiety	endpoint	SMD	3	294	0.516845	0.118721	0.284155	0.749535	0	3	0	2	0	0	1	1	very low	SMD=0.52, 95%CI:0.28, 0.75)
insomnia	qol	endpoint	SMD	2	177	0.55123	0.15369	0.250004	0.852457	0	3	0	2	0	0	1	1	very low	SMD=0.55, 95%CI:0.25, 0.85)
primary_insomnia	sleep_qol	endpoint	SMD	2	63	0.687898	0.260828	0.176685	1.19911	0	3	0	2	0	0	1	1	very low	SMD=0.69, 95%CI:0.18, 1.2)
primary_insomnia	insomnia_severity_index	endpoint	SMD	2	63	2.80001	2.35986	-1.82523	7.42525	0.9651	3	0	2	0	2	2	-2	very low	SMD=2.8, 95%CI:-1.83, 7.43)
primary_insomnia	depression	endpoint	SMD	1	30	3.33664	0.587653	2.18487	4.48842		3	0	2	0	0	1	1	very low	SMD=3.34, 95%CI:2.18, 4.49)
primary_insomnia	anxiety	endpoint	SMD	1	30	0.497697	0.371551	-0.23053	1.22592		3	0	2	0	0	2	0	very low	SMD=0.5, 95%CI:-0.23, 1.23)
primary_insomnia	qol	endpoint	SMD	1	34	0.871764	0.361406	0.163421	1.58011		3	0	2	0	0	1	1	very low	SMD=0.87, 95%CI:0.16, 1.58)
any	depression	followup	SMD	9	450	0.0818962	0.0959939	-0.106248	0.270041	0	2.86199	0	2	0	0	2	0	very low	SMD=0.08, 95%CI:-0.11, 0.27)
any	depression	endpoint	SMD	27	1249	0.565785	0.106904	0.356257	0.775314	0.661038	2.54846	0	2	0	1	0	1	very low	SMD=0.57, 95%CI:0.36, 0.78)
any	anxiety	followup	SMD	8	325	0.254086	0.182384	-0.103381	0.611553	0.57446	2.84392	0	2	0	1	2	-1	very low	SMD=0.25, 95%CI:-0.1, 0.61)
any	anxiety	endpoint	SMD	23	1084	0.467902	0.0988993	0.274063	0.661741	0.536657	2.72246	0	2	0	1	0	1	very low	SMD=0.47, 95%CI:0.27, 0.66)
any	qol	followup	SMD	6	429	0.209029	0.160692	-0.105922	0.523979	0.403705	2.64441	0	2	0	0	2	0	very low	SMD=0.21, 95%CI:-0.11, 0.52)
any	qol	endpoint	SMD	19	1032	0.472648	0.120902	0.235686	0.709611	0.64503	2.55988	0	2	0	1	0	1	very low	SMD=0.47, 95%CI:0.24, 0.71)
