# Supplementary material for: Evidence for music therapy and music medicine in psychiatry: transdiagnostic meta-review of meta-analyses
Source: BJPsych Open. 2024 Dec 13;11(1):e4. doi: 10.1192/bjo.2024.826 (PMC11733488; doi:10.1192/bjo.2024.826)
Supplement: Lassner et al. supplementary material 6 — Lassner et al. supplementary material [file S2056472424008263sup006.xlsx]

## Sheet: Tabelle1
critical Item	1. Did the research questions and inclusion criteria for the review include the components of PICO?		2. Did the report of the review contain an explicit statement that the review methods were established prior to the conduct of the review and did the report justify any significant deviations from the protocol?		3. Did the review authors explain their selection of the study designs for inclusion in the review?		4. Did the review authors use a comprehensive literature search strategy?		5. Did the review authors perform study selection in duplicate?		6. Did the review authors perform data extraction in duplicate?		7. Did the review authors provide a list of excluded studies and justify the exclusions?		8. Did the review authors describe the included studies in adequate detail?		9. Did the review authors use a satisfactory technique for assessing the risk of bias (RoB) in individual studies that were included in the review?		10. Did the review authors report on the sources of funding for the studies included in the review?		11. If meta-analysis was performed did the review authors use appropriate methods for statistical combination of results?		12. If meta-analysis was performed, did the review authors assess the potential impact of RoB in individual studies on the results of the meta-analysis or other evidence synthesis? 15. If meta-analysis was performed, did the review authors assess the potential impact of RoB in individual studies on the results of the meta-analysis or other evidence synthesis?		13. Did the review authors account for RoB in individual studies when interpreting/ discussing the results of the review?		14. Did the review authors provide a satisfactory explanation for, and discussion of, any heterogeneity observed in the results of the review?		15. If they performed quantitative synthesis did the review authors carry out an adequate investigation of publication bias (small study bias) and discuss its likely impact on the results of the review?		16. Did the review authors report any potential sources of conflict of interest, including any funding they received for conducting the review?		Bewertung
Aalbers et al 2017	yes	yes	partial yes	partial yes	no	no	yes	yes	yes	yes	yes	yes	yes	yes	yes	yes	a) yes b) only RCTs included	a) yes b) includes only RCT (and CCT)	yes	yes	a) yes b) no NRSI included	a) yes (RCT and CCT)	yes	yes	yes	yes	yes	yes	yes	yes	yes	yes	high
Andrews 2016	yes	yes	no	no	no	no	no	no	no	no	no	no	no	no	no	no	a) no b) only RCTs included	a) no b) includes only RCT	no	no	a) no b) no NRSI included	a) no b) no NRSI included	no	no	no	no	no	no	no	no	no	no	crit. low
Bian et al 2021	yes	yes	no	no	no	no	partial yes	partial yes	yes	yes	yes	yes	no	no	no	no	a) yes b) only RCTS included	a) yes b) includes only RCT	no	no	a) yes b) no NRSI included	a) yes b) no NRSI included	no	no	yes	yes	yes	yes	yes	yes	yes	yes	crit. low
Brown Wilson et al 2019	yes	yes	yes	yes	no	no	partial yes	partial yes	yes	yes	yes	yes	no	no	yes	yes	a) yes b) only RCTs included	a) yes b) includes only RCTs	no	no	a) yes b) no NRSI included	a) yes b) no NRSI included	no	no	no	no	yes	yes	no	no	yes	yes	crit. low
Burley et al 2022	yes	yes	no	no	no	no	partial yes	partial yes	yes	yes	no	no	no	no	partial yes	partial yes	a) yes b) yes	a) yes b) yes	no	no	yes	yes	yes	yes	yes	yes	yes	yes	yes	yes	yes	yes	crit. low
Chang et al 2015	yes	yes	yes	yes	no	no	partial yes	partial yes	no	no	yes	yes	no	no	partial yes	partial yes	a) yes b) only RCTs included	a) yes b) includes only RCTs	no	no	a) yes b) no NRSI included	a) yes b) no NRSI included	yes	yes	yes	yes	yes	yes	yes	yes	yes	yes	low
Chen et al 2021	yes	yes	yes	yes	no	no	partial yes	partial yes	yes	yes	yes	yes	no	no	yes	yes	a) yes b) no NRSI included	a) yes b) no NRSI included	no	no	a) yes b) no NRSI included	a) yes b) no NRSI included	yes	yes	yes	yes	yes	yes	no	no	yes	yes	crit. low
Dhippayom et al 2022	yes	yes	yes	yes	no	no	partial yes	partial yes	yes	yes	yes	yes	no	no	yes	yes	a) yes b) only RCTS included	a) yes b) includes only RCTs	no	no	a) yes b) no NRSI included	a) yes b) no NRSI included	yes	yes	yes	yes	yes	yes	yes	yes	yes	yes	low
Dorris et al 2021	yes	yes	yes	yes	no	no	partial yes	partial yes	yes	yes	no	no	no	no	partial yes	partial yes	a) yes b) only RCTs included	a) yes b) includes only RCTs	no	no	a) yes b) no NRSI included	a) yes b) no NRSI included	no	no	no	no	yes	yes	yes	yes	yes	yes	crit. low
Feng et al 2018	yes	yes	yes	yes	no	no	partial yes	partial yes	no	no	yes	yes	no	no	yes	yes	a) yes b) only RCTs & CCTs included	a) yes b) includes only RCTs	no	no	a) yes b) includes only RCTs	a) yes b) no NRSI included	yes	yes	yes	yes	yes	yes	yes	yes	yes	yes	low
Fusar-Poli et al 2018	yes	yes	yes	yes	no	no	partial yes	partial yes	no	no	no	no	no	no	partial yes	partial yes	a) yes b) only RCTs included	a) yes b) includes only RCT	no	no	a) yes b) no NRSI included	a) yes b) no NRSI included	yes	yes (included only high risk of bias)	no	no	yes	yes	no	no	yes	yes	crit. low
Geipel et al 2018	yes	yes	no	no	no	no	partial yes	partial yes	yes	yes	no	no	yes	yes	partial yes	partial yes	a) yes b) only RCTs included	a) yes b) includes only RCT (and CCT)	no	no	a) yes b) no NRSI included	a) yes b) no NRSI included	yes	yes	yes	yes	yes	yes	yes	yes	yes	yes	low
Geretsegger et al 2017	yes	yes	yes	yes	no	no	yes	yes	yes	yes	yes	yes	yes	yes	yes	yes	a) yes b) only RCTs included	a) yes b) includes only RCT (and CCT)	no	no	a) yes (RCTs and CCTs) b) no NRSI included	a) yes (RCTs and CCTs) b) no NRSI included	yes	yes	yes	yes	yes	yes	yes	yes	yes	yes	high
Geretsegger et al 2022	yes	yes	partial yes	partial yes	no	no	yes	yes	yes	yes	yes	yes	yes	yes	yes	yes	a) yes b) includes only RCTs (and CCTs)	a) yes b) includes only RCTs (and CCTs)	yes	yes	a) yes b) includes only RCTs (and CCTs)	a) yes b) includes only RCTs (and CCTs)	yes	yes	yes	yes	yes	yes	yes	yes	yes	yes	high
Ghetti et al 2022	yes	yes	yes	yes	no	no	partial yes	partial yes	yes	yes	yes	yes	partial yes	partial yes	yes	yes	a) yes b) no NRSI included	a) yes b) no NRSI included	yes	yes	a) yes b) no NRSI included	a) yes b) no NRSI included	yes	yes	yes	yes	yes	yes	yes	yes	yes	yes	high
Gold et al 2004	no	no	partial yes	partial yes	yes	yes	partial yes	partial yes	no	no	no	no	no	no	partial yes	partial yes	a) no b) no	a) no b) no	no	no	a) yes b) yes	a) yes b) yes	no	no	no	no	yes	yes	yes	yes	yes	yes	crit. low
Gold et al 2009	yes	yes	no	no	no	no	partial yes	partial yes	yes	yes	no	no	no	no	yes	yes	a) partial yes b) only RCTs included	a) partial yes b) only RCTs included	no	no	a) yes b) no NRSI included	a) yes b) no NRSI included	yes	yes	yes	yes	yes	yes	no	no	yes	yes	crit. low
Ito et al 2022	yes	yes	yes	yes	no	no	partial yes	partial yes	yes	yes	yes	yes	no	no	yes	yes	a) yes b) no NRSI included	a) yes b) no NRSI included	no	no	a) yes b) no NRSI included	a) yes b) no NRSI included	yes	yes	yes	yes	yes	yes	no	no	yes	yes	crit. low
Jespersen et al 2022	yes	yes	yes	yes	no	no	partial yes	partial yes	yes	yes	yes	yes	yes	yes	yes	yes	a) yes b) no NRSI included	a) yes b) no NRSI included	yes	yes	a) yes b) no NRSI included	a) yes b) no NRSI included	yes	yes	yes	yes	yes	yes	yes	yes	yes	yes	high
Jia et al 2020	yes	yes	yes	yes	no	no	partial yes	partial yes	yes	yes	yes	yes	no	no	partial yes	partial yes	a) partial yes b) only RCTs included	a) partial yes b) only RCTs included	no	no	a) yes b) no NRSI included	a) yes b) no NRSI included	yes	yes	yes	yes	yes	yes	yes	yes	yes	yes	low
Jin et al 2022	yes	yes	yes	yes	no	no	partial yes	partial yes	yes	yes	no	no	no	no	partial yes	partial yes	a) yes b) no NRSI included	a) yes b) includes only RCTs	no	no	a) yes b) no NRSI included	a) yes b) no NRSI included	yes	yes	yes	yes	yes	yes	yes	yes	yes	yes	low
Ke et al 2022	yes	yes	no	no	no	no	partial yes	parital yes	no	no	yes	yes	no	no	yes	yes	a) yes b) includes only RCTs (and CCTs)	a) yes b) includes only RCTs (and CCTs)	no	no	a) yes b) includes only RCTs (and CCTs)	a) yes b) includes only RCTs (and CCTs)	yes	yes	yes	yes	yes	yes	yes	yes	yes	yes	crit. Low
Lai et al 2020	yes	yes	no	no	no	no	partial yes	partial yes	yes	yes	yes	yes	no	no	partial yes	partial yes	a) yes b) only RCTs included	a) yes b) only RCTs	no	no	a) yes b) no NRSI included	a) yes b) no NRSI included	yes	yes	yes	yes	yes	yes	no	no	yes	yes	crit. low
Lee et al 2022	yes	yes	yes	yes	no	no	partial yes	partial yes	yes	yes	no	no	no	no	partial yes	partial yes	a) yes b) includes only RCTs (and CCTs)	a) yes b) includes only RCTs (and CCTs)	no	no	a) yes b) no NRSI included	a) yes b) no NRSI included	yes	yes	yes	yes	no	no	no	no	yes	yes	crit. low
Li et al 2019	yes	yes	no	no	no	no	partial yes	partial yes	yes	yes	no	no	no	no	yes	yes	a) partial yes b) only RCTs included	a) partial yes b) includes only RCTs	no	no	a) yes b) no NRSI included	a) yes b) no NRSI included	no	no	no	no	yes	yes	yes	yes	yes	yes	crit. low
Liang et al 2018	yes	yes	no (oriented on PRISMA guidelines)	no	no	no	partial yes	partial yes	yes	yes	yes	yes	no	no	no	no	a) yes b)only RCTs	a) yes b) includes only RCTs	no	no	a) yes b) no NRSI included	a) yes b) no NRSI included	yes	yes	yes	yes	yes	yes	yes	yes	no	no	low
Liu et al 2023	yes	yes	yes	yes	no	no	partial yes	parital yes	yes	yes	yes	yes	no	no	partial yes	partial yes	a) yes b) no NRSI included	a) yes b) includes only RCTs	no	no	a) yes b) no NRSI included	a) yes b) no NRSI included	yes	yes	yes	yes	yes	yes	yes	yes	yes	yes	low
Lutgens et al 2017	yes	yes	yes	yes	no	no	partial yes	partial yes	yes	yes	no	no	no	no	partial yes	partial yes	a) partial yes b) only RCTs included	a) partial yes b) includes only RCTs	no	no	a) yes b) no NRSI included	a) yes b) no NRSI included	yes	yes	yes	yes	yes	yes	yes	yes	yes	yes	low
Na et al 2019	yes	yes	yes	yes	no	no	partial yes	partial yes	yes	yes	yes	yes	no	no	partial yes	partial yes	a) yes b) only RCTs included	a) yes b) includes only RCTs	no	no	a) yes b) no NRSI included	a) yes b) no NRSI included	no	no	no	no	yes	yes	yes	yes	yes	yes	crit. low
Silverman 2003	no	no	no	no	no	no	no	no	no	no	yes	yes	no	no	no	no	a) no b) no	a) no b) no	no	no	a) yes b) ?	a) yes b) ?	no	no	no	no	yes	yes	no	no	no	no	crit. low
Steenhuis et al 2015	yes	yes	no	no	no	no	partial yes	partial yes	yes	yes	yes	yes	no	no	yes	yes	a) no b) only RCTS included	a) no b) includes only RCT	no	no	a) yes b) no NRSI included	a) yes b) no NRSI included	no	no	no	no	yes	yes	yes	yes	yes	yes	crit. low
Tang et al 2020	no	no	no	no	no	no	partial yes	partial yes	yes	yes	yes	yes	no	no	partial yes	partial yes	a) yes (RCT and qRCT) b) only RCTs included	a) yes b) includes RCTs only (plus qRCTs)	no	no	a) yes (RCT and qRCT) b) no NRSI included	a) yes (RCT and qRCT) b) no NRSI included	yes	yes	yes	yes	yes	yes	no	no	yes	yes	crit. low
Tseng et al 2016	yes	yes	yes	yes	no	no	no	no	yes	yes	no	no	no	no	partial yes	partial yes	a) no b) no	a) no b) no	no	no	a) yes b) yes	a) yes b) yes	no	no	no	no	yes	yes	no	no	yes	yes	crit. low
Ueda et al 2013	yes	yes	no	no	no	no	partial yes	parital yes	yes	yes	yes	yes	no	no	no	no	a) partial yes b) no	a) parital yes b) no	no	no	a) yes b) no NRSI included	a) yes b) no NRSI included	yes	yes	yes	yes	yes	yes	yes	yes	no	no	crit. low
van der Steen et al 2017	yes	yes	yes	yes	no	no	partial yes	partial yes	yes	yes	yes	yes	yes	yes	yes	yes	a) yes b) only RCTs included	a) yes b) includes RCTs only	yes	yes	a) yes b) no NRSI included	a) yes b) no NRSI included	yes	yes	yes	yes	yes	yes	yes	yes	yes	yes	high
Wang et al 2014	no	no	yes	yes	no	no	partial yes	partial yes	yes	yes	no	no	yes	yes	no	no	a) partial yes b)only RCTs included	a) partial yes b) includes only RCTs	no	no	a) yes b) no NRSI included	a) yes b) no NRSI included	no	no	yes	yes	yes	yes	yes	yes	yes	yes	low
Wang et al 2020	yes	yes	yes	yes	no	no	partial yes	partial yes	no	no	yes	yes	no	no	partial yes	partial yes	a) yes b) only RCTS included	a) yes b) only RCTS included	no	no	a) yes b) includes only RCTs	a) yes b) includes only RCTs	yes	yes	yes	yes	yes	yes	yes	yes	yes	yes	low
Watt et al 2019	yes	yes	yes	yes	no	no	partial yes	partial yes	yes	yes	yes	yes	NA	NA	NA	NA	a) yes b) only RCTs included	a) yes b) includes only RCTs	NA	NA	a) yes b) no NRSI included	a) yes b) no NRSI included	yes	yes	yes	yes	yes	yes	yes	yes	yes	yes	NA
Whipple 2004	yes	yes	no	no	no	no	partial yes	partial yes	no	no	no	no	partial yes	partial yes	no	no	a) no b) no	a) no b) no	no	no	a) no b) no	a) no b) no	no	no	no	no	yes	yes	no	no	no	no	crit. low
Zhang et al 2017	yes	yes	yes	yes	no	no	partial yes	partial yes	yes	yes	yes	yes	no	no	partial yes	partial yes	a) yes b) only RCTs and CCTs included	a) yes b) includes only RCTs and CCTs	no	no	a) yes b) no NRSI included	a) yes b) no NRSI included	no	no	no	no	yes	yes	yes	yes	yes	yes	crit. low
in total		37 of 40		26 of 40		1 of 40		37 of 40		31 of 40		26 of 40		9 of 40		32 of 40		34 of 40		5 of 40		38 of 40		27 of 40		28 of 40		38 of 40		27 of 40		35 of 40
