# Supplementary material for: Evidence for music therapy and music medicine in psychiatry: transdiagnostic meta-review of meta-analyses
Source: BJPsych Open. 2024 Dec 13;11(1):e4. doi: 10.1192/bjo.2024.826 (PMC11733488; doi:10.1192/bjo.2024.826)
Supplement: Lassner et al. supplementary material 7 — Lassner et al. supplementary material [file S2056472424008263sup007.xlsx]

## Sheet: Musiktherapie vs. Controls
Author	Year	subgroup analysis	Subgroup specification	participants_normalised	participants	type of study	age	intervention_normalised	intervention	comparator_normalized	comparator	outcome domain	outcome_normalized	outcome	outcome scale	time of intervention / follow up_normalised	time of intervention / follow up	n studies	n participants	n intervention or number of events (RR/OR)	n total RR/OR	n control / events	n total control RR/OR	SMD, MD, OR, RR in favor of	effect size	mean	lb	up	l²	model
Aalbers	2017	0		Depression	Depression	rct & cct	adults	active MT	TAU & Music Therapy	Standard Treatment	TAU	psychopathology	depression symptoms	depression symptoms	clinician rated various scales	short-term	short-term	4	219	106		113		intervention	SMD	-0.98	-1.69	-0.27	0.83	random
Aalbers	2017	0		Depression	Depression	rct	adults	active MT	TAU & Music Therapy	Standard Treatment	TAU	psychopathology	depression symptoms	depression symptoms	clinician rated	medium-term	medium-term	1	64	29		35		intervention	SMD	-0.38	-0.87	0.12	//	random
Aalbers	2017	0		Depression	Depression	rct & cct	adults	active MT	TAU & Music Therapy	Standard Treatment	TAU	psychopathology	depression symptoms	depression symptoms	patient-reported various scales	short-term	short-term	4	142	71		71		intervention	SMD	-0.85	-1.37	-0.34	0.49	random
Aalbers	2017	0		Depression	Depression	rct	adults	active MT	TAU & Music Therapy	Standard Treatment	TAU	adverse events	adverse events	adverse events	any adverse events	short-term	short-term	1	79	0	33	1	46	intervention	OR	0.45	0.02	11.46	//	random
Aalbers	2017	0		Depression	Depression	rct	adults	active MT	TAU & Music Therapy	Standard Treatment	TAU	adverse events	adverse events	adverse events	any adverse events	medium-term	medium-term	1	79	1	33	2	46	intervention	OR	0.69	0.06	7.91	//	random
Aalbers	2017	0		Depression	Depression	rct	adults	active MT	TAU & Music Therapy	Standard Treatment	TAU	quality of life / functioning	functioning	functioning	GAF	short-term	short-term	1	67	30		37		intervention	SMD	0.51	0.02	1	//	random
Aalbers	2017	0		Depression	Depression	rct	adults	active MT	TAU & Music Therapy	Standard Treatment	TAU	quality of life / functioning	functioning	functioning	GAF	medium-term	medium-term	1	64	29		35		intervention	SMD	0.38	-0.12	0.88	//	random
Aalbers	2017	0		Depression	Depression	rct	adults	active MT	TAU & Music Therapy	Standard Treatment	TAU	quality of life / functioning	quality of life	quality of life	RAND-36	short-term	short-term	1	67	30		37		intervention	SMD	0.32	-0.17	0.8	//	random
Aalbers	2017	0		Depression	Depression	rct	adults	active MT	TAU & Music Therapy	Standard Treatment	TAU	quality of life / functioning	quality of life	quality of life	RAND-36	medium-term	medium-term	1	64	29		35		intervention	SMD	0.26	-0.23	0.76	//	random
Aalbers	2017	0		Depression	Depression	rct & cct	adults	active MT	TAU & Music Therapy	Standard Treatment	TAU	adherence	leaving the study early	leaving the study early	leaving the study early	short-term	short-term	6	293	140		153		intervention	OR	0.49	0.14	1.7	0	random
Aalbers	2017	0		Depression	Depression	rct	adults	active MT	TAU & Music Therapy	Standard Treatment	TAU	adherence	leaving the study early	leaving the study early	leaving the study early	medium-term	medium-term	1	79	33		46		intervention	OR	0.44	0.13	1.53	//	random
Aalbers	2017	0		Depression	Depression	rct & cct	adults	active MT	TAU & Music Therapy	Standard Treatment	TAU	psychopathology	anxiety symptoms	anxiety symptoms	HADS-A	short-term	short-term	3	195	94		101		intervention	SMD	-0.74	-1.4	-0.08	0.8	random
Aalbers	2017	0		Depression	Depression	rct	adults	active MT	TAU & Music Therapy	Standard Treatment	TAU	psychopathology	anxiety symptoms	anxiety symptoms	HADS-A	medium-term	medium-term	1	64	29		35		intervention	SMD	-0.4	-0.9	0.1	//	random
Aalbers	2017	0		Depression	Depression	rct	adults	active MT	TAU & Music Therapy	Standard Treatment	TAU	psychopathology	self-esteem	self-esteem	SEI	short-term	short-term	1	20	10		10		intervention	SMD	-0.63	-1.53	0.27	//	random
Aalbers	2017	0		Depression	Depression	rct	adults	active MT	Music Therapy	Psychological Therapy	Psychological Therapy	psychopathology	depression symptoms	depression symptoms	MADRS (clinician-rated)	short-term	short-term	1	11	9		2		intervention	SMD	-0.78	-2.36	0.81	//	random
Aalbers	2017	0		Depression	Depression	rct	adults	active MT	Music Therapy	Psychological Therapy	Psychological Therapy	psychopathology	depression symptoms	depression symptoms	MADRS (clinician-rated)	medium-term	medium-term	1	11	9		2		intervention	SMD	-1.11	-2.74	0.53	//	random
Aalbers	2017	0		Depression	Depression	rct	adults	active MT	Music Therapy	Psychological Therapy	Psychological Therapy	psychopathology	depression symptoms	depression symptoms	patient-reported various scales	short-term	short-term	4	131	68		63		intervention	SMD	-1.28	-3.57	1.02	0.96	random
Aalbers	2017	0		Depression	Depression	rct	adults	active MT	Music Therapy	Psychological Therapy	Psychological Therapy	psychopathology	depression symptoms	depression symptoms	TDI (patient-reported)	medium-term	medium-term	1	11	9		2		intervention	SMD	-0.68	-2.26	0.89	//	random
Aalbers	2017	0		Depression	Depression	rct	adults	active MT	Music Therapy	Psychological Therapy	Psychological Therapy	quality of life / functioning	quality of life	quality of life	RAND-36	short-term	short-term	1	11	9		2		intervention	SMD	1.31	-0.36	2.99	//	random
Aalbers	2017	0		Depression	Depression	rct	adults	active MT	Music Therapy	Psychological Therapy	Psychological Therapy	quality of life / functioning	quality of life	quality of life	RAND-36	medium-term	medium-term	1	11	9		2		intervention	SMD	0.93	-0.67	2.54	//	random
Aalbers	2017	0		Depression	Depression	rct	adults	active MT	Music Therapy	Psychological Therapy	Psychological Therapy	adherence	leaving the study early	leaving the study early	leaving the study early	short-term	short-term	4	137	71		66		intervention	OR	0.17	0.02	1.49	0	random
Aalbers	2017	0		Depression	Depression	rct	adults	active MT	Music Therapy	Psychological Therapy	Psychological Therapy	adherence	leaving the study early	leaving the study early	leaving the study early	medium-term	medium-term	1	14	10		4		intervention	OR	0.11	0.01	1.92	//	random
Aalbers	2017	0		Depression	Depression	rct	adults	active MT	Active Music Therapy	Receptive Music Therapy	Receptive Music Therapy	psychopathology	depression symptoms	depression symptoms	MADRS (clinician-rated)	short-term	short-term	1	9	5		4		intervention	SMD	-0.52	-1.87	0.83	//	random
Aalbers	2017	0		Depression	Depression	rct	adults	active MT	Active Music Therapy	Receptive Music Therapy	Receptive Music Therapy	psychopathology	depression symptoms	depression symptoms	MADRS (clinician-rated)	medium-term	medium-term	1	9	5		4		intervention	SMD	-0.64	-2.02	0.73	//	random
Aalbers	2017	0		Depression	Depression	rct	adults	active MT	Active Music Therapy	Receptive Music Therapy	Receptive Music Therapy	psychopathology	depression symptoms	depression symptoms	TDI (patient-reported)	short-term	short-term	1	9	5		4		intervention	SMD	-0.01	-1.33	1.3	//	random
Aalbers	2017	0		Depression	Depression	rct	adults	active MT	Active Music Therapy	Receptive Music Therapy	Receptive Music Therapy	psychopathology	depression symptoms	depression symptoms	TDI (patient-reported)	medium-term	medium-term	1	9	5		4		intervention	SMD	-0.16	-1.48	1.16	//	random
Aalbers	2017	0		Depression	Depression	rct	adults	active MT	Active Music Therapy	Receptive Music Therapy	Receptive Music Therapy	quality of life / functioning	quality of life	quality of life	SF-36 (Thai)	short-term	short-term	1	9	5		4		intervention	SMD	-0.24	-1.57	1.08	//	random
Aalbers	2017	0		Depression	Depression	rct	adults	active MT	Active Music Therapy	Receptive Music Therapy	Receptive Music Therapy	quality of life / functioning	quality of life	quality of life	SF-36 (Thai)	medium-term	medium-term	1	9	5		4		control	SMD	0.02	-1.29	1.34	//	random
Aalbers	2017	0		Depression	Depression	rct	adults	active MT	Active Music Therapy	Receptive Music Therapy	Receptive Music Therapy	adherence	leaving the study early	leaving the study early	leaving the study early	short-term	short-term	1	10	0	5	1	5	intervention	OR	0.27	0.01	8.46	//	random
Aalbers	2017	0		Depression	Depression	rct	adults	active MT	Active Music Therapy	Receptive Music Therapy	Receptive Music Therapy	adherence	leaving the study early	leaving the study early	leaving the study early	medium-term	medium-term	1	10	0	5	1	5	intervention	OR	0.27	0.01	8.46	//	random
Andrews	2016	0		Sleep Disorder	Insomnia	rct	adults	Music Medicine	Music Listening (with & without instructions)	Standard Treatment / Other	No Treatment / TAU	psychopathology	sleep quality	sleep quality	PSQI	short-term	short-term	6	264	?		?		intervention	MD	-2.8	-3.42	-2.17	??	?
Bian	2021	0	Overall Mean Difference	Dementia / Cognitive Impairment	Dementia	rct	adults	active MT	Standard Care & Music Therapy	Standard Treatment	Standard Care	psychopathology	cognitive function	cognitive funtion	MMST	mixed	mixed	7	455	229		226		intervention	MD	0.86	0.07	1.66	0	fixed
Bian	2021	0	Overall Standadized Mean Difference	Dementia / Cognitive Impairment	Dementia	rct	adults	active MT	Standard Care & Music Therapy	Standard Treatment	Standard Care	psychopathology	cognitive function	cognitive funtion	MMST		mixed	7	?	?				intervention	SMD	0.214	0.029	0.398	0	?
Bian	2021	1	Age: <=80	Dementia / Cognitive Impairment	Dementia	rct	adults <=80	active MT	Standard Care & Music Therapy	Standard Treatment	Standard Care	psychopathology	cognitive function	cognitive funtion	MMST	mixed	mixed	4	?	?		?		intervention	SMD	0.149	-0.083	0.381	0.207	?
Bian	2021	1	Age: >80	Dementia / Cognitive Impairment	Dementia	rct	adults >80	active MT	Standard Care & Music Therapy	Standard Treatment	Standard Care	psychopathology	cognitive function	cognitive funtion	MMST	mixed	mixed	3	?	?		?		intervention	SMD	0.326	0.02	0.633	0	?
Bian	2021	1	Duration: <= 3months	Dementia / Cognitive Impairment	Dementia	rct	adults	active MT	Standard Care & Music Therapy	Standard Treatment	Standard Care	psychopathology	cognitive function	cognitive funtion	MMST	short-term	short-term (<= 3months)	5	?	?		?		intervention	SMD	0.217	0.014	0.42	0	?
Bian	2021	1	Duration: > 3 months	Dementia / Cognitive Impairment	Dementia	rct	adults	active MT	Standard Care & Music Therapy	Standard Treatment	Standard Care	psychopathology	cognitive function	cognitive funtion	MMST	medium-term	medium-term (> 3months)	2	?	?		?		intervention	SMD	0.196	-0.256	0.648	0.647	?
Bian	2021	1	Diagnosis: various dementia types	Dementia / Cognitive Impairment	Dementia	rct	adults	active MT	Standard Care & Music Therapy	Standard Treatment	Standard Care	psychopathology	cognitive function	cognitive funtion	MMST	mixed	mixed	5	?	?		?		intervention	SMD	0.367	0.113	0.621	0	?
Bian	2021	1	Diagnosis: AD	Dementia / Cognitive Impairment	Dementia	rct	adults	active MT	Standard Care & Music Therapy	Standard Treatment	Standard Care	psychopathology	cognitive function	cognitive funtion	MMST	mixed	mixed	2	?	?		?		intervention	SMD	0.04	-0.229	0.31	0.257	?
Bian	2021	0		Dementia / Cognitive Impairment	Dementia	rct	adults	active MT	Standard Care & Music Therapy	Standard Treatment	Standard Care	psychopathology	cognitive function	cognitive funtion	MMST	follow up	follow up 1-3 months	3	308	154		154		intervention	MD	0.6	-0.41	1.6	0.3668	fixed
Brown	2019	0		Dementia / Cognitive Impairment	Dementia (Anxiety)	rct	adults	music-based Interventions	Music Interventions (various with and without Music Therapist)	Standard Treatment / Other	SC / Reading / TAU	psychopathology	anxiety symptoms	anxiety symptoms	various scales	mixed	mixed	4	185	94		91		intervention	SMD	-0.54	-1.19	0.12	0.77	random
Brown	2019	1		Dementia / Cognitive Impairment	Dementia (Anxiety)	rct	adults	music-based Interventions	Music Interventions (various with and without Music Therapist)	Standard Treatment / Other	SC / Reading / TAU	psychopathology	anxiety symptoms	anxiety symptoms	RAID	mixed	mixed	2	91	47		44		intervention	SMD	-0.1	-0.65	0.45	0.41	random
Burley	2022	0		Dementia / Cognitive Impairment	Dementia (Depression)	rct	adults	music-based Interventions	music-based (mixed)		Usual Care	psychopathology	depression symptoms	depression	?		6-10 weeks intervention	4	?	?		?		intervention	Hedges' g	-0.35	-0.65	-0.025	0.487	random
Chang	2015	0		Dementia / Cognitive Impairment	Dementia	rct	adults	music-based Interventions	Music Interventions (various with and without Music Therapist)	Standard Treatment / Other	No Treatment / TAU	psychopathology	disruptive behaviour	dementia symptoms	disruptive behaviour	mixed	mixed	9						intervention	Hedges' g	-0.659	-0.884	-0.435	0.2544
Chang	2015	1	Intervention: Group	Dementia / Cognitive Impairment	Dementia	rct	adults	music-based Interventions	Music Interventions (various with and without Music Therapist)	Standard Treatment / Other	No Treatment / TAU	psychopathology	disruptive behaviour	dementia symptoms	disruptive behaviour	mixed	mixed	7						intervention	Hedges' g	-0.69	-0.21	-0.99
Chang	2015	1	Intervention: Individual	Dementia / Cognitive Impairment	Dementia	rct	adults	music-based Interventions	Music Interventions (various with and without Music Therapist)	Standard Treatment / Other	No Treatment / TAU	psychopathology	disruptive behaviour	dementia symptoms	disruptive behaviour	mixed	mixed	2						intervention	Hedges' g	-0.42	-0.92	0.14
Chang	2015	1	Manual: Yes	Dementia / Cognitive Impairment	Dementia	rct	adults	music-based Interventions	Music Interventions (various with and without Music Therapist)	Standard Treatment / Other	No Treatment / TAU	psychopathology	disruptive behaviour	dementia symptoms	disruptive behaviour	mixed	mixed	3						intervention	Hedges' g	-0.23	-1.35	0.36
Chang	2015	1	Manual: Unspecified	Dementia / Cognitive Impairment	Dementia	rct	adults	music-based Interventions	Music Interventions (various with and without Music Therapist)	Standard Treatment / Other	No Treatment / TAU	psychopathology	disruptive behaviour	dementia symptoms	disruptive behaviour	mixed	mixed	6						intervention	Hedges' g	-0.14	-0.51	0.22
Chang	2015	1	Treatment frequency: Once / week	Dementia / Cognitive Impairment	Dementia	rct	adults	music-based Interventions	Music Interventions (various with and without Music Therapist)	Standard Treatment / Other	No Treatment / TAU	psychopathology	disruptive behaviour	dementia symptoms	disruptive behaviour	mixed	mixed	1						intervention	Hedges' g	-0.23	-1.06	0.2
Chang	2015	1	Treatment frequency: >= twice / week	Dementia / Cognitive Impairment	Dementia	rct	adults	music-based Interventions	Music Interventions (various with and without Music Therapist)	Standard Treatment / Other	No Treatment / TAU	psychopathology	disruptive behaviour	dementia symptoms	disruptive behaviour	mixed	mixed	8						intervention	Hedges' g	-0.48	-0.61	0.77
Chang	2015	1	Time of follow up assessment: Posttest	Dementia / Cognitive Impairment	Dementia	rct	adults	music-based Interventions	Music Interventions (various with and without Music Therapist)	Standard Treatment / Other	No Treatment / TAU	psychopathology	disruptive behaviour	dementia symptoms	disruptive behaviour	mixed	mixed	9						intervention	Hedges' g	-0.43	-0.75	0.06
Chang	2015	1	Time of follow up assessment: Follow-up	Dementia / Cognitive Impairment	Dementia	rct	adults	music-based Interventions	Music Interventions (various with and without Music Therapist)	Standard Treatment / Other	No Treatment / TAU	psychopathology	disruptive behaviour	dementia symptoms	disruptive behaviour	follow up	follow up	3						intervention	Hedges' g	-0.39	-1.09	-0.05
Chang	2015	1	Music therapist: yes	Dementia / Cognitive Impairment	Dementia	rct	adults	music-based Interventions	Music Interventions (various with Music Therapist)	Standard Treatment / Other	No Treatment / TAU	psychopathology	disruptive behaviour	dementia symptoms	disruptive behaviour	mixed	mixed	5						intervention	Hedges' g	-0.33	-0.71	0.14
Chang	2015	1	Music therapist: no	Dementia / Cognitive Impairment	Dementia	rct	adults	music-based Interventions	Music Interventions (various without Music Therapist)	Standard Treatment / Other	No Treatment / TAU	psychopathology	disruptive behaviour	dementia symptoms	disruptive behaviour	mixed	mixed	4						intervention	Hedges' g	-0.17	-0.52	0.27
Chang	2015	1	Severity: Mild to moderate	Dementia / Cognitive Impairment	Dementia	rct	adults	music-based Interventions	Music Interventions (various with and without Music Therapist)	Standard Treatment / Other	No Treatment / TAU	psychopathology	disruptive behaviour	dementia symptoms	disruptive behaviour	mixed	mixed	1						intervention	Hedges' g	-0.67	-1.25	-0.17
Chang	2015	1	Severity: Moderate to severe	Dementia / Cognitive Impairment	Dementia	rct	adults	music-based Interventions	Music Interventions (various with and without Music Therapist)	Standard Treatment / Other	No Treatment / TAU	psychopathology	disruptive behaviour	dementia symptoms	disruptive behaviour	mixed	mixed	6						intervention	Hedges' g	-0.53	-0.98	0.13
Chang	2015	0		Dementia / Cognitive Impairment	Dementia	rct	adults	music-based Interventions	Music Interventions (various with and without Music Therapist)	Standard Treatment / Other	No Treatment / TAU	psychopathology	anxiety symptoms	dementia symptoms	anxiety levels	mixed	mixed	5						intervention	Hedges' g	-0.512	-1	-0.023	0.7723
Chang	2015	1	Intervention: Group	Dementia / Cognitive Impairment	Dementia	rct	adults	music-based Interventions	Music Interventions (various with and without Music Therapist)	Standard Treatment / Other	No Treatment / TAU	psychopathology	anxiety symptoms	dementia symptoms	anxiety levels	mixed	mixed	4						intervention	Hedges' g	-0.63	-0.21	-1.37
Chang	2015	1	Intervention: Individual	Dementia / Cognitive Impairment	Dementia	rct	adults	music-based Interventions	Music Interventions (various with and without Music Therapist)	Standard Treatment / Other	No Treatment / TAU	psychopathology	anxiety symptoms	dementia symptoms	anxiety levels	mixed	mixed	1						intervention	Hedges' g	-0.35	-1.06	0.2
Chang	2015	1	Manual: Yes	Dementia / Cognitive Impairment	Dementia	rct	adults	music-based Interventions	Music Interventions (various with and without Music Therapist)	Standard Treatment / Other	No Treatment / TAU	psychopathology	anxiety symptoms	dementia symptoms	anxiety levels	mixed	mixed	4						intervention	Hedges' g	-0.24	-0.85	0.43
Chang	2015	1	Manual: Unspecified	Dementia / Cognitive Impairment	Dementia	rct	adults	music-based Interventions	Music Interventions (various with and without Music Therapist)	Standard Treatment / Other	No Treatment / TAU	psychopathology	anxiety symptoms	dementia symptoms	anxiety levels	mixed	mixed	1						intervention	Hedges' g	-0.16	-0.51	0.22
Chang	2015	1	Treatment frequency: Once / week	Dementia / Cognitive Impairment	Dementia	rct	adults	music-based Interventions	Music Interventions (various with and without Music Therapist)	Standard Treatment / Other	No Treatment / TAU	psychopathology	anxiety symptoms	dementia symptoms	anxiety levels	mixed	mixed	1						intervention	Hedges' g	-0.29	-0.72	0.14
Chang	2015	1	Treatment frequency: >= twice / week	Dementia / Cognitive Impairment	Dementia	rct	adults	music-based Interventions	Music Interventions (various with and without Music Therapist)	Standard Treatment / Other	No Treatment / TAU	psychopathology	anxiety symptoms	dementia symptoms	anxiety levels	mixed	mixed	4						intervention	Hedges' g	-0.37	-0.99	0.21
Chang	2015	1	Time of follow up assessment: Posttest	Dementia / Cognitive Impairment	Dementia	rct	adults	music-based Interventions	Music Interventions (various with and without Music Therapist)	Standard Treatment / Other	No Treatment / TAU	psychopathology	anxiety symptoms	dementia symptoms	anxiety levels	mixed	mixed	5						intervention	Hedges' g	-0.6	-0.95	-0.06
Chang	2015	1	Time of follow up assessment: Follow-up	Dementia / Cognitive Impairment	Dementia	rct	adults	music-based Interventions	Music Interventions (various with and without Music Therapist)	Standard Treatment / Other	No Treatment / TAU	psychopathology	anxiety symptoms	dementia symptoms	anxiety levels	follow up	mixed	2						intervention	Hedges' g	-0.13	-0.59	0.35
Chang	2015	1	Music therapist: yes	Dementia / Cognitive Impairment	Dementia	rct	adults	music-based Interventions	Music Interventions (various with Music Therapist)	Standard Treatment / Other	No Treatment / TAU	psychopathology	anxiety symptoms	dementia symptoms	anxiety levels	mixed	mixed	2						intervention	Hedges' g	-0.17	-0.62	0.29
Chang	2015	1	Music therapist: no	Dementia / Cognitive Impairment	Dementia	rct	adults	music-based Interventions	Music Interventions (various without Music Therapist)	Standard Treatment / Other	No Treatment / TAU	psychopathology	anxiety symptoms	dementia symptoms	anxiety levels	mixed	mixed	3						intervention	Hedges' g	-0.19	-0.74	0.25
Chang	2015	1	Severity: Mild to moderate	Dementia / Cognitive Impairment	Dementia	rct	adults	music-based Interventions	Music Interventions (various with and without Music Therapist)	Standard Treatment / Other	No Treatment / TAU	psychopathology	anxiety symptoms	dementia symptoms	anxiety levels	mixed	mixed	2						intervention	Hedges' g	-0.22	-0.98	0.73
Chang	2015	1	Severity: Moderate to severe	Dementia / Cognitive Impairment	Dementia	rct	adults	music-based Interventions	Music Interventions (various with and without Music Therapist)	Standard Treatment / Other	No Treatment / TAU	psychopathology	anxiety symptoms	dementia symptoms	anxiety levels	mixed	mixed	2						intervention	Hedges' g	-0.41	-0.85	0.09
Chang	2015	0		Dementia / Cognitive Impairment	Dementia	rct	adults	music-based Interventions	Music Interventions (various with and without Music Therapist)	Standard Treatment / Other	No Treatment / TAU	psychopathology	depression symptoms	dementia symptoms	depressive mood	mixed	mixed	5						intervention	Hedges' g	-0.385	-0.778	0.007	0.5583
Chang	2015	0		Dementia / Cognitive Impairment	Dementia	rct	adults	music-based Interventions	Music Interventions (various with and without Music Therapist)	Standard Treatment / Other	No Treatment / TAU	psychopathology	cognitive function	dementia symptoms	cognitive functioning	mixed	mixed	5						intervention	Hedges' g	0.185	-0.083	0.452	0.2673
Chen	2021	0		Depression	Depression	rct	adults (60+)	Music Medicine	Music Intervention (Listening to music)	Standard Treatment	TAU	psychopathology	depression symptoms	depression symptoms	various	mixed	?	?						intervention	MD	-2.6	-4.35	-0.84	?	?
Chen	2021	0		Depression	Depression	rct	adults (60+)	Music & Exercise	Music Intervention & Aerobic Training	Standard Treatment	TAU	psychopathology	depression symptoms	depression symptoms	various	mixed	?	?						intervention	MD	-1.24	-4.82	2.3	?	?
Dhippayom	2022	0	high intensity (>60 minutes per week) / Music therapist	Depression	Depression	rct	adults (60+)	active MT	Active Music Therapy	Standard Treatment	Usual Care	psychopathology	depression symptoms	depression symptoms	various	mixed	?	?						intervention	SMD	-3	-3.64	-2.35	?	?
Dhippayom	2022	0	high intensity (>60 minutes per week) / non-Music therapist	Depression	Depression	rct	adults (60+)	Music Medicine	Music Medicine	Standard Treatment	Usual Care	psychopathology	depression symptoms	depression symptoms	various	mixed	?	?						intervention	SMD	-2.06	-2.87	-1.35	?	?
Dhippayom	2022	0	high intensity (>60 minutes per week) / Music therapist	Depression	Depression	rct	adults (60+)	receptive MT	Receptive Music Therapy	Standard Treatment	Usual Care	psychopathology	depression symptoms	depression symptoms	various	mixed	?	?						intervention	SMD	-0.75	-1.18	-0.32	?	?
Dhippayom	2022	0	high intensity (>60 minutes per week) / non-Music therapist	Depression	Depression	rct	adults (60+)	active MT	Active Music Therapy	Standard Treatment	Usual Care	psychopathology	depression symptoms	depression symptoms	various	mixed	?	?						intervention	SMD	-0.57	-0.78	-0.36	?	?
Dhippayom	2022	0	low intensity (<=60 minutes per week) / Music therapist	Depression	Depression	rct	adults (60+)	active MT	Active Music Therapy	Standard Treatment	Usual Care	psychopathology	depression symptoms	depression symptoms	various	mixed	?	?						intervention	SMD	-0.42	-0.67	-0.17	?	?
Dhippayom	2022	0	low intensity (<=60 minutes per week) / non-Music therapist	Depression	Depression	rct	adults (60+)	active MT	Active Music Therapy	Standard Treatment	Usual Care	psychopathology	depression symptoms	depression symptoms	various	mixed	?	?						intervention	SMD	-0.3	-0.66	0.06	?	?
Dhippayom	2022	0	low intensity (<=60 minutes per week) / Music therapist	Depression	Depression	rct	adults (60+)	Music Medicine	Music Medicine	Standard Treatment	Usual Care	psychopathology	depression symptoms	depression symptoms	various	mixed	?	?						intervention	SMD	-0.15	-0.59	0.29	?	?
Dhippayom	2022	0	low intensity (<=60 minutes per week) / non-Music therapist	Depression	Depression	rct	adults (60+)	Music Medicine	Music Medicine	Standard Treatment	Usual Care	psychopathology	depression symptoms	depression symptoms	various	mixed	?	?						intervention	SMD	-0.17	-0.63	0.3	?	?
Dhippayom	2022	0	low intensity (<=60 minutes per week) / Music therapist	Depression	Depression	rct	adults (60+)	receptive MT	Receptive Music Therapy	Standard Treatment	Usual Care	psychopathology	depression symptoms	depression symptoms	various	mixed	?	?						intervention	SMD	-0.25	-0.87	0.37	?	?
Dorris	2021	0		Dementia / Cognitive Impairment	Dementia & MCI	rct	adults	music-based Interventions	Music Therapy with activity	Standard Treatment / Other	SC / Reading / TAU / Gymnastics / Walking / Pharmacotherapy	psychopathology	cognitive function	global cognitive functioning	MMSE (7) + others (2)	mixed	mixed (4-40weeks)	9	495	251		244		intervention	SMD	0.3	0.1	0.51	0.24	random
Feng	2018	0		Sleep Disorder	Insomnia	rct &cct	adults	Music Medicine	Listening to music	Standard Treatment	Usual Care	psychopathology	sleep quality	sleep quality	PSQI	mixed	mixed	?						intervention	SMD	-0.61	-1.01	-0.2	?	?
Feng	2018	0		Sleep Disorder	Insomnia	rct &cct	adults	Music Medicine	Music-assisted relaxation	Standard Treatment	Usual Care	psychopathology	sleep quality	sleep quality	PSQI	mixed	mixed	?						intervention	SMD	-0.58	-1	-0.16	?	?
Feng	2018	0		Sleep Disorder	Insomnia	rct &cct	adults	Music Medicine	Listening to music and accupuncture	Standard Treatment	Usual Care	psychopathology	sleep quality	sleep quality	PSQI	mixed	mixed	?						intervention	SMD	-0.48	-0.9	-0.06	?	?
Feng	2018	0		Sleep Disorder	Insomnia	rct &cct	adults	Music & Exercise	Music with exercise	Standard Treatment	Usual Care	psychopathology	sleep quality	sleep quality	PSQI	mixed	mixed	?						intervention	SMD	-0.47	-0.89	-0.04	?	?
Feng	2018	0		Sleep Disorder	Insomnia	rct &cct	adults	Music Medicine	Music-assisted relaxation	Standard Treatment	Usual Care	psychopathology	sleep quality	sleep quality (overall)	various	mixed	mixed	?						intervention	SMD	-0.28	-0.48	-0.08	?	?
Feng	2018	0		Sleep Disorder	Insomnia	rct &cct	adults	Music Medicine	Music-assisted relaxation & Stimulus control	Standard Treatment	Usual Care	psychopathology	sleep quality	sleep quality (overall)	various	mixed	mixed	?						intervention	SMD	-0.18	-0.38	0.03	?	?
Feng	2018	0		Sleep Disorder	Insomnia	rct &cct	adults	Music Medicine	Listening to music	Standard Treatment	Usual Care	psychopathology	sleep quality	sleep quality (overall)	various	mixed	mixed	?						intervention	SMD	-0.17	-0.36	0.02	?	?
Feng	2018	0		Sleep Disorder	Insomnia	rct &cct	adults	Music Medicine	Listening to music & Language induction	Standard Treatment	Usual Care	psychopathology	sleep quality	sleep quality (overall)	various	mixed	mixed	?						intervention	SMD	-0.18	-0.38	0.03	?	?
Feng	2018	0		Sleep Disorder	Insomnia	rct &cct	adults	Music Medicine	Listening to music & Acupuncture	Standard Treatment	Usual Care	psychopathology	sleep quality	sleep quality (overall)	various	mixed	mixed	?						intervention	SMD	-0.17	-0.37	0.04	?	?
Feng	2018	0		Sleep Disorder	Insomnia	rct &cct	adults	Music & Exercise	Music & Exercise	Standard Treatment	Usual Care	psychopathology	sleep quality	sleep quality (overall)	various	mixed	mixed	?						intervention	SMD	-0.13	-0.33	0.07	?	?
Feng	2018	0		Sleep Disorder	Insomnia	rct &cct	adults	Placebo Music	Listening to placebo music	Standard Treatment	Usual Care	psychopathology	sleep quality	sleep quality (overall)	various	mixed	mixed	?						intervention	SMD	-0.12	-0.33	0.08	?	?
Feng	2018	0		Sleep Disorder	Insomnia	rct &cct	adults	Music Medicine	Music-assisted relaxation	Standard Treatment	Usual Care	psychopathology	sleep onset	sleep onset latency	min	mixed	mixed	?						intervention	SMD	-0.26	-0.64	-0.09	?	?
Feng	2018	0		Sleep Disorder	Insomnia	rct &cct	adults	Music Medicine	Listening to music	Standard Treatment	Usual Care	psychopathology	sleep onset	sleep onset latency	min	mixed	mixed	?						intervention	SMD	-0.28	-0.53	-0.02	?	?
Feng	2018	0		Sleep Disorder	Insomnia	rct &cct	adults	Music & Exercise	Music with exercise	Standard Treatment	Usual Care	psychopathology	sleep onset	sleep onset latency	min	mixed	mixed	?						intervention	SMD	-0.24	-0.51	0.03	?	?
Feng	2018	0		Sleep Disorder	Insomnia	rct &cct	adults	Music Medicine	Listening to music and accupuncture	Standard Treatment	Usual Care	psychopathology	sleep onset	sleep onset latency	min	mixed	mixed	?						intervention	SMD	-0.17	-0.45	0.1	?	?
Feng	2018	0		Sleep Disorder	Insomnia	rct &cct	adults	Music Medicine	Music-assisted relaxation	Standard Treatment	Usual Care	psychopathology	sleep efficiency	sleep efficiency	%	mixed	mixed	?						control	SMD	-0.08	-0.34	0.17	?	?
Feng	2018	0		Sleep Disorder	Insomnia	rct &cct	adults	Music Medicine	Listening to music	Standard Treatment	Usual Care	psychopathology	sleep efficiency	sleep efficiency	%	mixed	mixed	?						intervention	SMD	0.08	-0.16	0.32	?	?
Feng	2018	0		Sleep Disorder	Insomnia	rct &cct	adults	Music & Exercise	Music with exercise	Standard Treatment	Usual Care	psychopathology	sleep efficiency	sleep efficiency	%	mixed	mixed	?						intervention	SMD	0.01	-0.25	0.26	?	?
Feng	2018	0		Sleep Disorder	Insomnia	rct &cct	adults	Music Medicine	Listening to music and accupuncture	Standard Treatment	Usual Care	psychopathology	sleep efficiency	sleep efficiency	%	mixed	mixed	?						control	SMD	-0.01	-0.26	0.25	?	?
Fusar-Poli	2018	0		Dementia / Cognitive Impairment	Dementia	rct	adults	music-based Interventions	MusicTherapy mixed	Standard Treatment / Other	Standard Care / non musical intervention	psychopathology	cognitive function	cognitive function (global cognition)	MMSE	mixed	mixed (6-16 weeks)	6	330	168		162		intervention	SMD	0.13	-0.14	0.39	0.317	random
Fusar-Poli	2018	1	Intervention: actice active MT	Dementia / Cognitive Impairment	Dementia	rct	adults	active MT	(active)MusicTherapy	Standard Treatment / Other	Standard Care / non musical intervention	psychopathology	cognitive function	cognitive function (global cognition)	MMSE	mixed	mixed (6-16 weeks)	3	209	106		103		intervention	SMD	0.29	0.02	0.57	0	random
Fusar-Poli	2018	1	Intervention: receptive MT	Dementia / Cognitive Impairment	Dementia	rct	adults	receptive MT	(receptive)MusicTherapy	Standard Treatment / Other	Standard Care / non musical intervention	psychopathology	cognitive function	cognitive function (global cognition)	MMSE	mixed	mixed (6-16 weeks)	3	121	62		59		control	SMD	-0.09	-0.6	0.42	0.489	random
Fusar-Poli	2018	1	Setting: Group	Dementia / Cognitive Impairment	Dementia	rct	adults	music-based Interventions	MusicTherapy mixed	Standard Treatment / Other	Standard Care / non musical intervention	psychopathology	cognitive function	cognitive function (global cognition)	MMSE	mixed	mixed (6-16 weeks)	3						intervention	SMD	0.06	-0.46	0.58	0.696	random
Fusar-Poli	2018	1	Setting: Individual	Dementia / Cognitive Impairment	Dementia	rct	adults	music-based Interventions	MusicTherapy mixed	Standard Treatment / Other	Standard Care / non musical intervention	psychopathology	cognitive function	cognitive function (global cognition)	MMSE	mixed	mixed (6-16 weeks)	3						intervention	SMD	0.18	-0.16	0.53	0	random
Fusar-Poli	2018	1	Duration: < 12 weeks	Dementia / Cognitive Impairment	Dementia	rct	adults	music-based Interventions	MusicTherapy mixed	Standard Treatment / Other	Standard Care / non musical intervention	psychopathology	cognitive function	cognitive function (global cognition)	MMSE	mixed	< 12 weeks	2						control	SMD	-0.06	-0.89	0.77	0.833	random
Fusar-Poli	2018	1	Duration: >= 12 weeks	Dementia / Cognitive Impairment	Dementia	rct	adults	music-based Interventions	MusicTherapy mixed	Standard Treatment / Other	Standard Care / non musical intervention	psychopathology	cognitive function	cognitive function (global cognition)	MMSE	mixed	>= 12 weeks	4						intervention	SMD	0.22	-0.08	0.51	0	random
Fusar-Poli	2018	0		Dementia / Cognitive Impairment	Dementia	rct	adults	music-based Interventions	MusicTherapy mixed	Standard Treatment / Other	Standard Care / non musical intervention	psychopathology	cognitive function (Complex attention)	cognitive function (Complex attention)	various	mixed	mixed (6-16 weeks)	3	203	104		99		control	SMD	-0.07	-0.59	0.45	0.692	random
Fusar-Poli	2018	1	Intervention: active active MT	Dementia / Cognitive Impairment	Dementia	rct	adults	active MT	MusicTherapy mixed	Standard Treatment / Other	Standard Care / non musical intervention	psychopathology	cognitive function (Complex attention)	cognitive function (Complex attention)	various	mixed	mixed (6-16 weeks)	2						intervention	SMD	0.2	-0.12	0.52	0	random
Fusar-Poli	2018	1	Setting: Group	Dementia / Cognitive Impairment	Dementia	rct	adults	music-based Interventions	MusicTherapy mixed	Standard Treatment / Other	Standard Care / non musical intervention	psychopathology	cognitive function (Complex attention)	cognitive function (Complex attention)	various	mixed	mixed (6-16 weeks)	3						control	SMD	-0.07	-0.59	0.45	0.692	random
Fusar-Poli	2018	1	Duration: < 12 weeks	Dementia / Cognitive Impairment	Dementia	rct	adults	music-based Interventions	MusicTherapy mixed	Standard Treatment / Other	Standard Care / non musical intervention	psychopathology	cognitive function (Complex attention)	cognitive function (Complex attention)	various	mixed	< 12 weeks	2						control	SMD	-0.11	-0.98	0.75	0.846	random
Fusar-Poli	2018	0		Dementia / Cognitive Impairment	Dementia	rct	adults	music-based Interventions	MusicTherapy mixed	Standard Treatment / Other	Standard Care / non musical intervention	psychopathology	cognitive function (Language)	cognitive function (Language)	MMSE	mixed	mixed (6-16 weeks)	2	153	77		76		control	SMD	-0.01	-0.32	0.31	0	random
Fusar-Poli	2018	1	Setting: Group	Dementia / Cognitive Impairment	Dementia	rct	adults	music-based Interventions	MusicTherapy mixed	Standard Treatment / Other	Standard Care / non musical intervention	psychopathology	cognitive function (Language)	cognitive function (Language)	MMSE	mixed	mixed (6-16 weeks)	2						control	SMD	-0.01	-0.32	0.31	0	random
Fusar-Poli	2018	1	Duration: < 12 weeks	Dementia / Cognitive Impairment	Dementia	rct	adults	music-based Interventions	MusicTherapy mixed	Standard Treatment / Other	Standard Care / non musical intervention	psychopathology	cognitive function (Language)	cognitive function (Language)	MMSE	mixed	< 12 weeks	2						control	SMD	-0.01	-0.32	0.31	0	random
Fusar-Poli	2018	0		Dementia / Cognitive Impairment	Dementia	rct	adults	music-based Interventions	MusicTherapy mixed	Standard Treatment / Other	Standard Care / non musical intervention	psychopathology	cognitive function (Learning&memory)	cognitive function (Learning&memory)	various	mixed	mixed (6-16 weeks)	3	203	104		99		intervention	SMD	0.18	-0.39	0.75	0.745	random
Fusar-Poli	2018	1		Dementia / Cognitive Impairment	Dementia	rct	adults	music-based Interventions	MusicTherapy mixed	Standard Treatment / Other	Standard Care / non musical intervention	psychopathology	cognitive function (Learning&memory)	cognitive function (Learning&memory)	various	mixed	mixed (6-16 weeks)	2						intervention	SMD	0.43	-0.05	0.9	0.474	random
Fusar-Poli	2018	1		Dementia / Cognitive Impairment	Dementia	rct	adults	music-based Interventions	MusicTherapy mixed	Standard Treatment / Other	Standard Care / non musical intervention	psychopathology	cognitive function (Learning&memory)	cognitive function (Learning&memory)	various	mixed	mixed (6-16 weeks)	3						intervention	SMD	0.06	-0.39	0.75	0.745	random
Fusar-Poli	2018	1		Dementia / Cognitive Impairment	Dementia	rct	adults	music-based Interventions	MusicTherapy mixed	Standard Treatment / Other	Standard Care / non musical intervention	psychopathology	cognitive function (Learning&memory)	cognitive function (Learning&memory)	various	mixed	mixed (6-16 weeks)	2						control	SMD	-0.06	-0.68	0.56	0.706	random
Fusar-Poli	2018	0		Dementia / Cognitive Impairment	Dementia	rct	adults	music-based Interventions	MusicTherapy mixed	Standard Treatment / Other	Standard Care / non musical intervention	psychopathology	cognitive function (Perceptual-motor function)	cognitive function (Perceptual-motor function)	MMSE	mixed	mixed (6-16 weeks)	2	153	77		76		intervention	SMD	0.12	-0.65	0.9	0.814	random
Fusar-Poli	2018	1	Setting: Group	Dementia / Cognitive Impairment	Dementia	rct	adults	music-based Interventions	MusicTherapy mixed	Standard Treatment / Other	Standard Care / non musical intervention	psychopathology	cognitive function (Perceptual-motor function)	cognitive function (Perceptual-motor function)	MMSE	mixed	mixed (6-16 weeks)	2						intervention	SMD	0.12	-0.65	0.9	0.814	random
Fusar-Poli	2018	1	Duration: < 12 weeks	Dementia / Cognitive Impairment	Dementia	rct	adults	music-based Interventions	MusicTherapy mixed	Standard Treatment / Other	Standard Care / non musical intervention	psychopathology	cognitive function (Perceptual-motor function)	cognitive function (Perceptual-motor function)	MMSE	mixed	< 12 weeks	2						intervention	SMD	0.12	-0.65	0.9	0.814	random
Geipel	2018	0		Depression	Anxiety & Depression	rct & quasi rct & ct	children	music-based Interventions	Music-based Interventions (active, receptive, music medicine, education)	Standard Treatment / Other	TAU / routine lifestyle / waitlist / arts education program	psychopathology	anxiety & depression symptoms	anxiety & depression symptoms	various scales	mixed	mixed	5	195	100		95		intervention	Hedges' g	-0.73	-1.42	-0.04	0.79	random
Geretsegger	2017	0		Schizophrenia / Psychosis	Schizophrenia / Schzophrenia-like	rct	adults	active MT	Music Therapy & TAU	Standard Treatment	TAU	psychopathology	no subjective improvement (trialist rating)	No clinically important overall improvement (as rated by trialists)	?	short-term	short-term	1	61	17	31	20	30	intervention	RR	0.82	0.55	1.24	1	fixed
Geretsegger	2017	0		Schizophrenia / Psychosis	Schizophrenia / Schzophrenia-like	rct	adults	active MT	Music Therapy & TAU	Standard Treatment	TAU	psychopathology	no subjective improvement (trialist rating)	No clinically important overall improvement (as rated by trialists)	?	medium-term	medium-term	2	133	17	72	40	61	intervention	RR	0.38	0.24	0.59	0.923	fixed
Geretsegger	2017	0		Schizophrenia / Psychosis	Schizophrenia / Schzophrenia-like	rct	adults	active MT	Music Therapy & TAU	Standard Treatment	TAU	psychopathology	schizophrenia symptoms	Mental state: general	PANSS	short-term	short-term	1	75	35		40		intervention	SMD	-0.69	-1.16	-0.23	//	fixed
Geretsegger	2017	0		Schizophrenia / Psychosis	Schizophrenia / Schzophrenia-like	rct	adults	active MT	Music Therapy & TAU	Standard Treatment	TAU	psychopathology	schizophrenia symptoms	Mental state: general	PANSS	medium-term	medium-term	2	159	73		86		intervention	SMD	-0.97	-1.31	-0.63	0.915	fixed
Geretsegger	2017	0		Schizophrenia / Psychosis	Schizophrenia / Schzophrenia-like	rct	adults	active MT	Music Therapy & TAU	Standard Treatment	TAU	psychopathology	schizophrenia symptoms	Mental state: general	PANSS	long-term	long-term	1	90	45		45		intervention	SMD	-3.41	-4.07	-2.76	//	fixed
Geretsegger	2017	0		Schizophrenia / Psychosis	Schizophrenia / Schzophrenia-like	rct	adults	active MT	Music Therapy & TAU	Standard Treatment	TAU	psychopathology	schizophrenia symptoms	Mental state: general	BPRS	short-term	short-term	1	30	16		14		control	SMD	0.27	-0.45	0.99	//	fixed
Geretsegger	2017	0		Schizophrenia / Psychosis	Schizophrenia / Schzophrenia-like	rct	adults	active MT	Music Therapy & TAU	Standard Treatment	TAU	psychopathology	schizophrenia symptoms	Mental state: general	BPRS	medium-term	medium-term	1	70	40		30		intervention	SMD	-1.25	-1.77	-0.73	1	fixed
Geretsegger	2017	0		Schizophrenia / Psychosis	Schizophrenia / Schzophrenia-like	rct	adults	active MT	Music Therapy & TAU	Standard Treatment	TAU	psychopathology	negative symptoms	Mental state: specific (Negative Symptoms)	SANS	short-term	short-term	5	319	181		138		intervention	SMD	-0.5	-0.73	-0.27	0.6707	fixed
Geretsegger	2017	0		Schizophrenia / Psychosis	Schizophrenia / Schzophrenia-like	rct	adults	active MT	Music Therapy & TAU	Standard Treatment	TAU	psychopathology	negative symptoms	Mental state: specific (Negative Symptoms)	SANS	medium-term	medium-term	3	177	97		80		intervention	SMD	-0.55	-0.87	-0.24	0.8867	fixed
Geretsegger	2017	0		Schizophrenia / Psychosis	Schizophrenia / Schzophrenia-like	rct	adults	active MT	Music Therapy & TAU	Standard Treatment	TAU	psychopathology	positive symptoms	Mental state: specific (Positive Symptoms)	SAPS	short-term	short-term	1	96	62		34		intervention	SMD	-0.18	-0.6	0.24	//	fixed
Geretsegger	2017	0		Schizophrenia / Psychosis	Schizophrenia / Schzophrenia-like	rct	adults	active MT	Music Therapy & TAU	Standard Treatment	TAU	psychopathology	depression symptoms	Mental state: specific (Depression)	SDS	short-term	short-term	2	90	46		44		intervention	SMD	-0.63	-1.06	-0.21	0	fixed
Geretsegger	2017	0		Schizophrenia / Psychosis	Schizophrenia / Schzophrenia-like	rct	adults	active MT	Music Therapy & TAU	Standard Treatment	TAU	psychopathology	depression symptoms	Mental state: specific (Depression)	HAM-D	short-term	short-term	1	30	16		14		intervention	SMD	-0.52	-1.25	0.21	//	fixed
Geretsegger	2017	0		Schizophrenia / Psychosis	Schizophrenia / Schzophrenia-like	rct	adults	active MT	Music Therapy & TAU	Standard Treatment	TAU	psychopathology	depression symptoms	Mental state: specific (Depression)	CDSS	short-term	short-term	1	75	35		40		intervention	SMD	-0.73	-1.2	-0.26	//	fixed
Geretsegger	2017	0		Schizophrenia / Psychosis	Schizophrenia / Schzophrenia-like	rct	adults	active MT	Music Therapy & TAU	Standard Treatment	TAU	psychopathology	anxiety symptoms	Mental state: specific (Anxiety)	SAS	short-term	short-term	1	60	30		30		intervention	SMD	-0.61	-1.13	-0.09	//	fixed
Geretsegger	2017	0		Schizophrenia / Psychosis	Schizophrenia / Schzophrenia-like	rct	adults	active MT	Music Therapy & TAU	Standard Treatment	TAU	adherence	leaving the study early	Leaving the study early	//	short-term	short-term	11	692	1	362	7	330	intervention	RR	0.14	0.02	1.06	//	fixed
Geretsegger	2017	0		Schizophrenia / Psychosis	Schizophrenia / Schzophrenia-like	rct	adults	active MT	Music Therapy & TAU	Standard Treatment	TAU	adherence	leaving the study early	Leaving the study early	//	medium-term	medium-term	8	531	9	262	17	269	intervention	RR	0.62	0.3	1.3	0.0718	fixed
Geretsegger	2017	0		Schizophrenia / Psychosis	Schizophrenia / Schzophrenia-like	rct	adults	active MT	Music Therapy & TAU	Standard Treatment	TAU	adherence	leaving the study early	Leaving the study early	//	long-term	long-term	1	75	35		40		intervention	RR	0.97	0.5	1.89	//	fixed
Geretsegger	2017	0		Schizophrenia / Psychosis	Schizophrenia / Schzophrenia-like	rct	adults	active MT	Music Therapy & TAU	Standard Treatment	TAU	quality of life / functioning	general functioning	general functioning	GAF	short-term	short-term	1	52	30		23		intervention	SMD	0.08	-0.47	0.62	1	fixed
Geretsegger	2017	0		Schizophrenia / Psychosis	Schizophrenia / Schzophrenia-like	rct	adults	active MT	Music Therapy & TAU	Standard Treatment	TAU	quality of life / functioning	general functioning	general functioning	GAF	medium-term	medium-term	2	118	56		62		control	SMD	-0.19	-0.56	0.18	0	fixed
Geretsegger	2017	0		Schizophrenia / Psychosis	Schizophrenia / Schzophrenia-like	rct	adults	active MT	Music Therapy & TAU	Standard Treatment	TAU	quality of life / functioning	general functioning	general functioning	IADL	short-term	short-term	1	90	45		45		intervention	SMD	-1.2	-1.65	-0.75	1	fixed
Geretsegger	2017	0		Schizophrenia / Psychosis	Schizophrenia / Schzophrenia-like	rct	adults	active MT	Music Therapy & TAU	Standard Treatment	TAU	quality of life / functioning	general functioning	general functioning	IADL	medium-term	medium-term	1	90	45		45		intervention	SMD	-1.8	-2.29	-1.3	0.6763	fixed
Geretsegger	2017	0		Schizophrenia / Psychosis	Schizophrenia / Schzophrenia-like	rct	adults	active MT	Music Therapy & TAU	Standard Treatment	TAU	quality of life / functioning	social functioning	social functioning	SDSS	short-term	short-term	1	40	20		20		intervention	SMD	-1.25	-1.94	-0.57	//	fixed
Geretsegger	2017	0		Schizophrenia / Psychosis	Schizophrenia / Schzophrenia-like	rct	adults	active MT	Music Therapy & TAU	Standard Treatment	TAU	quality of life / functioning	social functioning	social functioning	SDSS	medium-term	medium-term	2	160	85		75		intervention	SMD	-0.72	-1.04	-0.4	0	fixed
Geretsegger	2017	0		Schizophrenia / Psychosis	Schizophrenia / Schzophrenia-like	rct	adults	active MT	Music Therapy & TAU	Standard Treatment	TAU	quality of life / functioning	social functioning	social functioning	SDSS	long-term	long-term	1	90	45		45		intervention	SMD	-0.56	-0.98	-0.14	//	fixed
Geretsegger	2017	0		Schizophrenia / Psychosis	Schizophrenia / Schzophrenia-like	rct	adults	active MT	Music Therapy & TAU	Standard Treatment	TAU	psychopathology	cognitive function: attention	cognitive function: Attention	PASAT	medium-term	medium-term	1	67	37		30		intervention	SMD	0.72	0.22	1.21	//	fixed
Geretsegger	2017	0		Schizophrenia / Psychosis	Schizophrenia / Schzophrenia-like	rct	adults	active MT	Music Therapy & TAU	Standard Treatment	TAU	psychopathology	cognitive function: vigilance & attention	cognitive function: Vigilance and attention	CCPT	medium-term	medium-term	1	67	37		30		intervention	SMD	0.25	-0.23	0.74	//	fixed
Geretsegger	2017	0		Schizophrenia / Psychosis	Schizophrenia / Schzophrenia-like	rct	adults	active MT	Music Therapy & TAU	Standard Treatment	TAU	psychopathology	cognitive function: memory	cognitive function: Memory	WMS	medium-term	medium-term	1	67	37		30		intervention	SMD	0.43	-0.06	0.92	//	fixed
Geretsegger	2017	0		Schizophrenia / Psychosis	Schizophrenia / Schzophrenia-like	rct	adults	active MT	Music Therapy & TAU	Standard Treatment	TAU	psychopathology	cognitive function: memory	cognitive function: Memory	Cactive MT	short-term	short-term	1	60	30		30		intervention	SMD	0.58	0.06	1.09	//	fixed
Geretsegger	2017	0		Schizophrenia / Psychosis	Schizophrenia / Schzophrenia-like	rct	adults	active MT	Music Therapy & TAU	Standard Treatment	TAU	psychopathology	cognitive function: abstract thinking	cognitive function: Abstract thinking	BCST	medium-term	medium-term	1	67	37		30		intervention	SMD	0.09	-0.39	0.58	//	fixed
Geretsegger	2017	0		Schizophrenia / Psychosis	Schizophrenia / Schzophrenia-like	rct	adults	active MT	Music Therapy & TAU	Standard Treatment	TAU	psychopathology	cognitive function: abstract thinking	cognitive function: Abstract thinking	WCST-Cc	short-term	short-term	1	90	45		45		control	SMD	-0.02	-0.07	0.03	0	fixed
Geretsegger	2017	0		Schizophrenia / Psychosis	Schizophrenia / Schzophrenia-like	rct	adults	active MT	Music Therapy & TAU	Standard Treatment	TAU	psychopathology	cognitive function: abstract thinking	cognitive function: Abstract thinking	WCST-Cc	medium-term	medium-term	1	30	15		15		intervention	SMD	1.18	0.33	2.03	0.8697	fixed
Geretsegger	2017	0		Schizophrenia / Psychosis	Schizophrenia / Schzophrenia-like	rct	adults	active MT	Music Therapy & TAU	Standard Treatment	TAU	psychopathology	behaviour: average endpoint	behaviour: average endpoint in general behaviour score	NOSIE	short-term	short-term	2	100	50		50		intervention	SMD	1.38	0.93	1.84	0.8918	fixed
Geretsegger	2017	0		Schizophrenia / Psychosis	Schizophrenia / Schzophrenia-like	rct	adults	active MT	Music Therapy & TAU	Standard Treatment	TAU	psychopathology	behaviour: average change	behaviour: average change in general behaviour score	NOSIE	medium-term	medium-term	1	62	31		31		intervention	SMD	0.69	0.18	1.2	//	fixed
Geretsegger	2017	0		Schizophrenia / Psychosis	Schizophrenia / Schzophrenia-like	rct	adults	active MT	Music Therapy & TAU	Standard Treatment	TAU	psychopathology	care satisfaction	Recipient of care satisfaction: Average endpoint score	CSQ	medium-term	medium-term	1	69	28		41		intervention	SMD	0.32	-0.16	0.8	//	fixed
Geretsegger	2017	0		Schizophrenia / Psychosis	Schizophrenia / Schzophrenia-like	rct	adults	active MT	Music Therapy & TAU	Standard Treatment	TAU	quality of life / functioning	quality of life	quality of life: Average endpoint score	GWB	short-term	short-term	1	72	36		36		intervention	SMD	1.82	1.27	2.38	0.6763	fixed
Geretsegger	2017	0		Schizophrenia / Psychosis	Schizophrenia / Schzophrenia-like	rct	adults	active MT	Music Therapy & TAU	Standard Treatment	TAU	quality of life / functioning	quality of life	quality of life: Mental health	SPG	short-term	short-term	1	31	17		14		intervention	SMD	0.05	-0.66	0.75	//	fixed
Geretsegger	2017	0		Schizophrenia / Psychosis	Schizophrenia / Schzophrenia-like	rct	adults	active MT	Music Therapy & TAU	Standard Treatment	TAU	quality of life / functioning	percieved social support	Percieved social support	SSQ	short-term	short-term	1	72	36		36		intervention	SMD	0.73	0.26	1.21	//	fixed
Geretsegger	2022	0		Autism	Autism	rct & cct	children (mostly) & young adults	active MT	Music Therapy	Standard Treatment / Other	Placebo Therapy or Standard Care	psychopathology	global improvement	global improvement		mixed	immediately post intervention	8	583	179	294	144	289	intervention	RR	1.22	1.06	1.4	0	fixed
Geretsegger	2022	0		Autism	Autism	rct & cct	children (mostly) & young adults	active MT	Music Therapy	Standard Treatment / Other	Placebo Therapy or Standard Care	psychopathology	global improvement	global improvement		follow up	follow up (1-5 months)	2	99	35	50	29	49	intervention	RR	1.19	0.9	1.57	0	fixed
Geretsegger	2022	0		Autism	Autism	rct & cct	children (mostly) & young adults	active MT	Music Therapy	Standard Treatment / Other	Placebo Therapy or Standard Care	psychopathology	global improvement	global improvement		follow up	follow up (6-11 months)	1	364	92	182	81	182	intervention	RR	1.14	0.91	1.41	0	fixed
Geretsegger	2022	0		Autism	Autism	rct & cct	children (mostly) & young adults	active MT	Music Therapy	Standard Treatment / Other	Placebo Therapy or Standard Care	psychopathology	social interaction	social interaction		mixed	during intervention	3	44	22		22		intervention	SMD	1.15	0.49	1.8	0	random
Geretsegger	2022	0		Autism	Autism	rct & cct	children (mostly) & young adults	active MT	Music Therapy	Standard Treatment / Other	Placebo Therapy or Standard Care	psychopathology	social interaction	social interaction		mixed	immediately post-intervention	12	603	314		289		intervention	SMD	0.26	-0.05	0.57	0.63	random
Geretsegger	2022	0		Autism	Autism	rct & cct	children (mostly) & young adults	active MT	Music Therapy	Standard Treatment / Other	Placebo Therapy or Standard Care	psychopathology	social interaction	social interaction		follow up	follow up (1-5 months)	2	59	27		32		intervention	SMD	0.54	-0.11	1.19	0.34	random
Geretsegger	2022	0		Autism	Autism	rct & cct	children (mostly) & young adults	active MT	Music Therapy	Standard Treatment / Other	Placebo Therapy or Standard Care	psychopathology	social interaction	social interaction		follow up	follow up (6-11 months)	1	258	132		126		control	SMD	-0.06	-0.3	0.18	//	random
Geretsegger	2022	0		Autism	Autism	rct & cct	children (mostly) & young adults	active MT	Music Therapy	Standard Treatment / Other	Placebo Therapy or Standard Care	psychopathology	non-verbal communication	non-verbal communication		mixed	during intervention	3	50	25		25		intervention	SMD	1.06	0.44	1.69	0.58	fixed
Geretsegger	2022	0		Autism	Autism	rct & cct	children (mostly) & young adults	active MT	Music Therapy	Standard Treatment / Other	Placebo Therapy or Standard Care	psychopathology	non-verbal communication	non-verbal communication		mixed	immediately post-intervention	7	192	103		89		intervention	SMD	0.26	-0.03	0.55	0.39	fixed
Geretsegger	2022	0		Autism	Autism	rct & cct	children (mostly) & young adults	active MT	Music Therapy	Standard Treatment / Other	Placebo Therapy or Standard Care	psychopathology	verbal communication	verbal communication		mixed	during intervention	4	129	65		64		control	SMD	-0.06	-0.41	0.28	0	random
Geretsegger	2022	0		Autism	Autism	rct & cct	children (mostly) & young adults	active MT	Music Therapy	Standard Treatment / Other	Placebo Therapy or Standard Care	psychopathology	verbal communication	verbal communication		mixed	immediately post-intervention	8	276	138		138		intervention	SMD	0.3	-0.18	0.78	0.72	random
Geretsegger	2022	0		Autism	Autism	rct & cct	children (mostly) & young adults	active MT	Music Therapy	Standard Treatment / Other	Placebo Therapy or Standard Care	psychopathology	verbal communication	verbal communication		follow up	follow up (1-5 months)	1	52	26		26		intervention	SMD	0.22	-0.33	0.76	//	random
Geretsegger	2022	0		Autism	Autism	rct & cct	children (mostly) & young adults	active MT	Music Therapy	Standard Treatment / Other	Placebo Therapy or Standard Care	quality of life / functioning	quality of life	quality of life		mixed	immediately post-intervention	3	340	174		166		intervention	SMD	0.28	0.06	0.49	0.17	fixed
Geretsegger	2022	0		Autism	Autism	rct & cct	children (mostly) & young adults	active MT	Music Therapy	Standard Treatment / Other	Placebo Therapy or Standard Care	quality of life / functioning	quality of life	quality of life		follow up	follow up (6-11 months)	1	149	125		124		intervention	SMD	0.04	-0.21	0.29	//	fixed
Geretsegger	2022	0		Autism	Autism	rct & cct	children (mostly) & young adults	active MT	Music Therapy	Standard Treatment / Other	Placebo Therapy or Standard Care	psychopathology	autism symptoms	total autism symptom severity		mixed	during intervention	1	16	8		8		control	SMD	0.15	-0.83	1.14	//	random
Geretsegger	2022	0		Autism	Autism	rct & cct	children (mostly) & young adults	active MT	Music Therapy	Standard Treatment / Other	Placebo Therapy or Standard Care	psychopathology	autism symptoms	total autism symptom severity		mixed	immediately post-intervention	9	575	302		273		intervention	SMD	-0.83	-1.41	-0.24	0.87	random
Geretsegger	2022	0		Autism	Autism	rct & cct	children (mostly) & young adults	active MT	Music Therapy	Standard Treatment / Other	Placebo Therapy or Standard Care	psychopathology	autism symptoms	total autism symptom severity		follow up	follow up (1-5 months)	2	69	35		34		intervention	SMD	-0.93	-1.81	-0.06	0.59	random
Geretsegger	2022	0		Autism	Autism	rct & cct	children (mostly) & young adults	active MT	Music Therapy	Standard Treatment / Other	Placebo Therapy or Standard Care	psychopathology	autism symptoms	total autism symptom severity		follow up	follow up (6-11 months)	1	307	154		153		control	SMD	0.18	-0.05	0.41	//	random
Geretsegger	2022	0		Autism	Autism	rct & cct	children (mostly) & young adults	active MT	Music Therapy	Standard Treatment / Other	Placebo Therapy or Standard Care	adverse events	adverse events	adverse events		mixed	immediately post-intervention	1	290	6	165	3	125	control	RR	1.52	0.39	5.94	//	fixed
Geretsegger	2022	0		Autism	Autism	rct & cct	children (mostly) & young adults	active MT	Music Therapy	Standard Treatment / Other	Placebo Therapy or Standard Care	adverse events	adverse events	adverse events		follow up	follow up (6-11 months)	1	290	4	154	4	136	intervention	RR	0.88	0.23	3.46	//	fixed
Geretsegger	2022	0		Autism	Autism	rct & cct	children (mostly) & young adults	active MT	Music Therapy	Standard Treatment / Other	Placebo Therapy or Standard Care	psychopathology	adaptive behaviour	adaptive behaviour		mixed	during intervention	4	52	26		26		intervention	SMD	1.19	0.56	1.82	0.28	fixed
Geretsegger	2022	0		Autism	Autism	rct & cct	children (mostly) & young adults	active MT	Music Therapy	Standard Treatment / Other	Placebo Therapy or Standard Care	psychopathology	adaptive behaviour	adaptive behaviour		mixed	immediately post-intervention	5	462	240		222		control	SMD	-0.02	-0.2	0.16	0	fixed
Geretsegger	2022	0		Autism	Autism	rct & cct	children (mostly) & young adults	active MT	Music Therapy	Standard Treatment / Other	Placebo Therapy or Standard Care	psychopathology	adaptive behaviour	adaptive behaviour		follow up	follow up (1-5 months)	1	35	16		19		intervention	SMD	0.56	-0.12	1.24	//	fixed
Geretsegger	2022	0		Autism	Autism	rct & cct	children (mostly) & young adults	active MT	Music Therapy	Standard Treatment / Other	Placebo Therapy or Standard Care	psychopathology	adaptive behaviour	adaptive behaviour		follow up	follow up (6-11 months)	1	290	155		135		control	SMD	-0.12	-0.36	0.11	//	fixed
Geretsegger	2022	0		Autism	Autism	rct & cct	children (mostly) & young adults	active MT	Music Therapy	Standard Treatment / Other	Placebo Therapy or Standard Care	quality of life / functioning	quality of family relationships	quality of family relationships		mixed	immediately post-intervention	3	56	26		30		intervention	SMD	0.29	-0.24	0.83	0	fixed
Geretsegger	2022	0		Autism	Autism	rct & cct	children (mostly) & young adults	active MT	Music Therapy	Standard Treatment / Other	Placebo Therapy or Standard Care	quality of life / functioning	quality of family relationships	quality of family relationships		follow up	follow-up (1-5 months)	1	15	6		9		control	SMD	-0.04	-1.07	0.99	//	fixed
Geretsegger	2022	0		Autism	Autism	rct & cct	children (mostly) & young adults	active MT	Music Therapy	Standard Treatment / Other	Placebo Therapy or Standard Care	quality of life / functioning	identity formation	identity formation		mixed	immediately post-intervention	2	55	26		29		intervention	SMD	1.35	-0.58	3.28	0.87	random
Geretsegger	2022	0		Autism	Autism	rct & cct	children (mostly) & young adults	active MT	Music Therapy	Standard Treatment / Other	Placebo Therapy or Standard Care	quality of life / functioning	identity formation	identity formation		follow up	follow-up (1-5 months)	1	35	16		19		intervention	SMD	0.86	0.16	1.55	//	random
Geretsegger	2022	0		Autism	Autism	rct & cct	children (mostly) & young adults	active MT	Music Therapy	Standard Treatment / Other	Placebo Therapy or Standard Care	psychopathology	depression symptoms	depression symptoms		medium term	immediately post-intervention	2	34	16		18		intervention	SMD	-0.34	-1.01	0.34	//	fixed
Geretsegger	2022	0		Autism	Autism	rct & cct	children (mostly) & young adults	active MT	Music Therapy	Standard Treatment / Other	Placebo Therapy or Standard Care	psychopathology	depression symptoms	depression symptoms		follow up	follow-up (1-5 months)	1	36	17		19		intervention	SMD	-0.6	-1.27	0.07	//	fixed
Ghetti	2022	0		Substance Addiction	Substance Addiction	rct	mostly adults & adolescents	active MT	Music Therapy	Standard Treatment	Standard Care	psychopathology	depression symptoms	depression self-report		short-term	immediately post intervention (1-3months duration)	3	100	51		49		intervention	SMD	-0.33	-0.72	0.07	0	random
Ghetti	2022	0		Substance Addiction	Substance Addiction	rct	mostly adults & adolescents	active MT	Music Therapy	Standard Treatment	Standard Care	psychopathology	depression symptoms	depression self-report		follow up	short-term follow up (3 months)	1	60	30		30		intervention	MD	-1.13	-6.33	4.07	//	random
Ghetti	2022	0		Substance Addiction	Substance Addiction	rct	mostly adults & adolescents	active MT	Music Therapy	Standard Treatment	Standard Care	psychopathology	anxiety symptoms	axiety self-report		short-term	immediately post intervention (1-3months duration)	1	60	30		30		intervention	MD	-0.17	-4.39	4.05	//	random
Ghetti	2022	0		Substance Addiction	Substance Addiction	rct	mostly adults & adolescents	active MT	Music Therapy	Standard Treatment	Standard Care	psychopathology	anxiety symptoms	axiety self-report		follow up	short-term follow up (3 months)	1	60	30		30		intervention	MD	-1.49	-5.76	2.76	//	random
Ghetti	2022	0		Substance Addiction	Substance Addiction	rct	mostly adults & adolescents	active MT	Music Therapy	Standard Treatment	Standard Care	psychopathology	substance craving	substance craving		mixed	immediately after intervention (over all lengths)	3	254	104		150		intervention	SMD	-0.66	-1.23	-0.1	0.74	random
Ghetti	2022	1	intervention 1 day	Substance Addiction	Substance Addiction	rct	mostly adults & adolescents	active MT	Music Therapy	Standard Treatment	Standard Care	psychopathology	substance craving	substance craving		1 day	immediately after intervention (1 day interventions e.g. detox)	2	218	86		132		intervention	SMD	-0.37	-0.64	-0.09	0	random
Ghetti	2022	1	intervention 1 to 3 months	Substance Addiction	Substance Addiction	rct	mostly adults & adolescents	active MT	Music Therapy	Standard Treatment	Standard Care	psychopathology	substance craving	substance craving		short-term	immediately after intervention (1-3months duration)	1	36	18		18		intervention	SMD	-1.47	-2.21	-0.72	//	random
Ghetti	2022	0		Substance Addiction	Substance Addiction	rct	mostly adults & adolescents	active MT	Music Therapy	Standard Treatment	Standard Care	positive predictor	treatment motivation	motivation for treatment/change		mixed	immediately after intervention (over all lengths)	5	408	191		217		intervention	SMD	0.41	0.21	0.61	0	random
Ghetti	2022	1	intervention 1 day	Substance Addiction	Substance Addiction	rct	mostly adults & adolescents	active MT	Music Therapy	Standard Treatment	Standard Care	positive predictor	treatment motivation	motivation for treatment/change		1 day	immediately after intervention (1 day interventions e.g. detox)	4	392	182		219		intervention	SMD	0.42	0.2	0.64	0.15	random
Ghetti	2022	1	intervention 1 to 3 months	Substance Addiction	Substance Addiction	rct	mostly adults & adolescents	active MT	Music Therapy	Standard Treatment	Standard Care	positive predictor	treatment motivation	motivation for treatment/change		short-term	immediately after intervention (1-3months duration)	1	16	9		7		intervention	SMD	0.29	-0.7	1.29	//	random
Ghetti	2022	0		Substance Addiction	Substance Addiction	rct	mostly adults & adolescents	active MT	Music Therapy	Standard Treatment	Standard Care	positive predictor	motivation to stay sober	motivation to stay sober		mixed	immediately after intervention (over all lengths)	3	269	125		144		intervention	SMD	0.22	-0.02	0.47	0	random
Ghetti	2022	1	intervention 1 day	Substance Addiction	Substance Addiction	rct	mostly adults & adolescents	active MT	Music Therapy	Standard Treatment	Standard Care	positive predictor	motivation to stay sober	motivation to stay sober		1 day	immediately after intervention (1 day interventions e.g. detox)	2	209	95		114		intervention	SMD	0.2	-0.15	0.55	0.37	random
Ghetti	2022	1	intervention 1 to 3 months	Substance Addiction	Substance Addiction	rct	mostly adults & adolescents	active MT	Music Therapy	Standard Treatment	Standard Care	positive predictor	motivation to stay sober	motivation to stay sober		1-3 months	immediately after intervention (1-3months duration)	1	60	30		30		intervention	SMD	0.26	-0.25	0.77	//	random
Ghetti	2022	0		Substance Addiction	Substance Addiction	rct	mostly adults & adolescents	active MT	Music Therapy	Standard Treatment	Standard Care	positive predictor	motivation to stay sober	motivation to stay sober		follow up	short-term follow up (3 months)	1	60	30		30		intervention	MD	9.29	-4.6	23.18	//	random
Ghetti	2022	0		Substance Addiction	Substance Addiction	rct	mostly adults & adolescents	active MT	Music Therapy	Standard Treatment	Standard Care	positive predictor	retention in treatment	retention in treatment		follow up	short-term follow up (3 months)	6	199	101		98		intervention	RR	0.99	0.93	1.05	0	random
Ghetti	2022	0		Substance Addiction	Substance Addiction	rct	mostly adults & adolescents	active MT	Music Therapy	Standard Treatment plus active Control	Standard Care plus active Control	psychopathology	depression symptoms	depression self-report	BDI	1 day	immediately after intervention (1-day interventions)	1	100	56		54		intervention	MD	-1.49	-4.98	2	//	random
Ghetti	2022	0		Substance Addiction	Substance Addiction	rct	mostly adults & adolescents	active MT	Music Therapy	Standard Treatment plus active Control	Standard Care plus active Control	psychopathology	depression symptoms	depression self-report	Likert	short-term	short-term follow up (1 month)	1	53	26		28		intervention	MD	0.03	-1.05	1.11	//	random
Ghetti	2022	0		Substance Addiction	Substance Addiction	rct	mostly adults & adolescents	active MT	Music Therapy	Standard Treatment plus active Control	Standard Care plus active Control	psychopathology	substance craving	substance craving	various	mixed	immediately after intervention (over all lengths)	3	232	83		149		intervention	SMD	-0.04	-0.56	0.48	0.7	random
Ghetti	2022	1	intervention 1 day	Substance Addiction	Substance Addiction	rct	mostly adults & adolescents	active MT	Music Therapy	Standard Treatment plus active Control	Standard Care plus active Control	psychopathology	substance craving	substance craving	various	1 day	immediately after intervention (1 day interventions e.g. detox)	2	196	65		131		control	SMD	-0.27	-0.57	0.03	0.37	random
Ghetti	2022	1	intervention 1 to 3 months	Substance Addiction	Substance Addiction	rct	mostly adults & adolescents	active MT	Music Therapy	Standard Treatment plus active Control	Standard Care plus active Control	psychopathology	substance craving	substance craving	various	short-term	immediately after intervention (1-3months duration)	1	36	18		18		intervention	SMD	0.64	-0.03	1.31	//	random
Ghetti	2022	0		Substance Addiction	Substance Addiction	rct	mostly adults & adolescents	active MT	Music Therapy	Standard Treatment plus active Control	Standard Care plus active Control	positive predictor	treatment motivation	motivation for treatment/change	various	1 day	immediately after intervention (1-day interventions)	5	411	163		248		intervention	SMD	0.46	0	0.93	0.8	random
Ghetti	2022	0		Substance Addiction	Substance Addiction	rct	mostly adults & adolescents	active MT	Music Therapy	Standard Treatment plus active Control	Standard Care plus active Control	positive predictor	treatment motivation	motivation to stay sober	Likert	1 day	immediately after intervention (1-day interventions)	3	285	89		169		intervention	MD	0.34	-0.11	0.78	0.87	random
Ghetti	2022	0		Substance Addiction	Substance Addiction	rct	mostly adults & adolescents	active MT	Music Therapy	Standard Treatment plus active Control	Standard Care plus active Control	psychopathology	substance use	substance use		follow up	short-term follow up (1 month)	1	140	51	69	50	71	control	RR	1.05	0.85	1.29	//	random
Gold	2004	0		Psychopathology	Psychopathology	mixed	children/adolescents	active MT	Music Therapy		mixed (also no control group)	psychpathology		general psychopathology (combined)	mixed		short-term	10	177					intervention	d	0.61	?	?
Gold	2009
Ito	2022	0	general cognitive function: all measures	Dementia / Cognitive Impairment	Dementia & MCI	rct	adults (60+)	music-based Interventions	music-based Interventions	Standard Treatment / Other	Standard Treatment or active control	psychopathology	cognition	general cognitive function	mixed	mixed	mixed	10	629	334		295		intervention	SMD	0.35	0.1	0.59	0.47	random
Ito	2022	1	general cognitive funciton: MMSE	Dementia / Cognitive Impairment	Dementia & MCI	rct	adults (60+)	music-based Interventions	music-based Interventions	Standard Treatment / Other	Standard Treatment or active control	psychopathology	cognition	general cognitive function	MMSE	mixed	mixed	8	570	295		275		intervention	SMD	0.4	0.13	0.67	0.52	random
Ito	2022	1	general cognitive function: MoCA	Dementia / Cognitive Impairment	Dementia & MCI	rct	adults (60+)	music-based Interventions	music-based Interventions	Standard Treatment / Other	Standard Treatment or active control	psychopathology	cognition	general cognitive function	MoCA	mixed	mixed	2	59	39		20		intervention	SMD	0.04	-0.61	0.69	0.28	random
Ito	2022	1	general cognitive function: music therapist	Dementia / Cognitive Impairment	Dementia & MCI	rct	adults (60+)	music-based Interventions	music-based Interventions	Standard Treatment / Other	Standard Treatment or active control	psychopathology	cognition	general cognitive function	mixed	mixed	mixed	2	94	50		44		intervention	SMD	0.12	-0.29	0.52	0	random
Ito	2022	1	general cognitive function: non-music therapist	Dementia / Cognitive Impairment	Dementia & MCI	rct	adults (60+)	music-based Interventions	music-based Interventions	Standard Treatment / Other	Standard Treatment or active control	psychopathology	cognition	general cognitive function	mixed	mixed	mixed	8	535	284		251		intervention	SMD	0.41	0.11	0.72	0.56	random
Ito	2022	1	general cognitive function: MCI	Dementia / Cognitive Impairment	Dementia & MCI	rct	adults (60+)	music-based Interventions	music-based Interventions	Standard Treatment / Other	Standard Treatment or active control	psychopathology	cognition	general cognitive function	mixed	mixed	mixed	2	157	80		77		intervention	SMD	0.37	0.06	0.69	0	random
Ito	2022	1	general cognitive function: dementia	Dementia / Cognitive Impairment	Dementia & MCI	rct	adults (60+)	music-based Interventions	music-based Interventions	Standard Treatment / Other	Standard Treatment or active control	psychopathology	cognition	general cognitive function	mixed	mixed	mixed	8	472	254		218		intervention	SMD	0.35	0.03	0.67	0.58	random
Ito	2022	0	episodic memory	Dementia / Cognitive Impairment	Dementia & MCI	rct	adults (60+)	music-based Interventions	music-based Interventions	Standard Treatment / Other	Standard Treatment or active control	psychopathology	cognition	episodic memory	AVLT	mixed	mixed	2	228	123		105		intervention	SMD	0.34	0.08	0.61	0	random
Ito	2022	0	processing speed: all measures	Dementia / Cognitive Impairment	Dementia & MCI	rct	adults (60+)	music-based Interventions	music-based Interventions	Standard Treatment / Other	Standard Treatment or active control	psychopathology	cognition	processing speed	mixed	mixed	mixed	9	509	268		241		intervention	SMD	0.01	-0.18	0.2	//	random
Ito	2022	1	processing speed: Tactive MT-A	Dementia / Cognitive Impairment	Dementia & MCI	rct	adults (60+)	music-based Interventions	music-based Interventions	Standard Treatment / Other	Standard Treatment or active control	psychopathology	cognition	processing speed	Tactive MT-A	mixed	mixed	6	360	184		176		intervention	SMD	0.1	-0.11	0.3	0	random
Ito	2022	1	processing speed: DSST	Dementia / Cognitive Impairment	Dementia & MCI	rct	adults (60+)	music-based Interventions	music-based Interventions	Standard Treatment / Other	Standard Treatment or active control	psychopathology	cognition	processing speed	DSST	mixed	mixed	3	149	84		65		control	SMD	-0.2	-0.53	0.13	0	random
Ito	2022	1	processing speed: music therapist	Dementia / Cognitive Impairment	Dementia & MCI	rct	adults (60+)	music-based Interventions	music-based Interventions	Standard Treatment / Other	Standard Treatment or active control	psychopathology	cognition	processing speed	mixed	mixed	mixed	2	55	28		26		control	SMD	-0.05	-0.73	0.62	0.36	random
Ito	2022	1	processing speed: non-music therapist	Dementia / Cognitive Impairment	Dementia & MCI	rct	adults (60+)	music-based Interventions	music-based Interventions	Standard Treatment / Other	Standard Treatment or active control	psychopathology	cognition	processing speed	mixed	mixed	mixed	7	455	240		215		intervention	SMD	0.02	-0.17	0.21	0	random
Ito	2022	0	executive functions: all measures	Dementia / Cognitive Impairment	Dementia & MCI	rct	adults (60+)	music-based Interventions	music-based Interventions	Standard Treatment / Other	Standard Treatment or active control	psychopathology	cognition	executive functions	mixed	mixed	mixed	10	665	351		314		intervention	SMD	0.27	0.1	0.44	//	random
Ito	2022	1	executive functions: FAB	Dementia / Cognitive Impairment	Dementia & MCI	rct	adults (60+)	music-based Interventions	music-based Interventions	Standard Treatment / Other	Standard Treatment or active control	psychopathology	cognition	executive functions	FAB	mixed	mixed	4	167	101		66		intervention	SMD	0.65	0.31	0.99	0.03	random
Ito	2022	1	executive functions: Tactive MT-B	Dementia / Cognitive Impairment	Dementia & MCI	rct	adults (60+)	music-based Interventions	music-based Interventions	Standard Treatment / Other	Standard Treatment or active control	psychopathology	cognition	executive functions	Tactive MT-B	mixed	mixed	4	276	138		138		intervention	SMD	0.04	-0.19	0.28	0	random
Ito	2022	1	executive functions: verbal fluency test	Dementia / Cognitive Impairment	Dementia & MCI	rct	adults (60+)	music-based Interventions	music-based Interventions	Standard Treatment / Other	Standard Treatment or active control	psychopathology	cognition	executive functions	Verbal Fluency Test	mixed	mixed	2	232	112		110		intervention	SMD	0.28	0.01	0.54	0	random
Ito	2022	1	executive functions: music therapist	Dementia / Cognitive Impairment	Dementia & MCI	rct	adults (60+)	music-based Interventions	music-based Interventions	Standard Treatment / Other	Standard Treatment or active control	psychopathology	cognition	executive functions	mixed	mixed	mixed	2	52	26		26		intervention	SMD	0.03	-0.51	0.58	0	random
Ito	2022	1	executive functions: non-music therapist	Dementia / Cognitive Impairment	Dementia & MCI	rct	adults (60+)	music-based Interventions	music-based Interventions	Standard Treatment / Other	Standard Treatment or active control	psychopathology	cognition	executive functions	mixed	mixed	mixed	8	613	325		288		intervention	SMD	0.3	0.1	0.49	0.38	random
Ito	2022	1	executive functions: MCI	Dementia / Cognitive Impairment	Dementia & MCI	rct	adults (60+)	music-based Interventions	music-based Interventions	Standard Treatment / Other	Standard Treatment or active control	psychopathology	cognition	executive functions	mixed	mixed	mixed	3	196	110		86		intervention	SMD	0.44	-0.14	1.01	0.59	random
Ito	2022	1	executive functions: dementia	Dementia / Cognitive Impairment	Dementia & MCI	rct	adults (60+)	music-based Interventions	music-based Interventions	Standard Treatment / Other	Standard Treatment or active control	psychopathology	cognition	executive functions	mixed	mixed	mixed	7	469	241		228		intervention	SMD	0.26	0.08	0.45	0.16	random
Jespersen	2022	0		Sleep Disorder	Sleep Disorder	rct	adults	Music Medicine	Listening to prerecorded music (with or withour relaxation instructions)	Standard Treatment / Other	TAU or no music control	psychopathology	sleep quality	sleep quality	PSQI	mixed	immediately post-intervention	10	708	358		350		intervention	MD	-2.79	-3.86	-1.72	0.81	random
Jespersen	2022	1	duration (8-21 days)	Sleep Disorder	Sleep Disorder	rct	adults	Music Medicine	Listening to prerecorded music (with or withour relaxation instructions)	Standard Treatment / Other	TAU or no music control	psychopathology	sleep quality	sleep quality	PSQI	very short term	immediately post-intervention	5	343	176		167		intervention	MD	-2.24	-2.9	-1.58	0.13	random
Jespersen	2022	1	duration (22-90 days)	Sleep Disorder	Sleep Disorder	rct	adults	Music Medicine	Listening to prerecorded music (with or withour relaxation instructions)	Standard Treatment / Other	TAU or no music control	psychopathology	sleep quality	sleep quality	PSQI	short-term	immediately post-intervention	5	365	182		183		intervention	MD	-3.36	-5.63	-1.1	0.9	random
Jespersen	2022	1	music selection: researcher-selected music	Sleep Disorder	Sleep Disorder	rct	adults	Music Medicine	Listening to prerecorded music (with or withour relaxation instructions)	Standard Treatment / Other	TAU or no music control	psychopathology	sleep quality	sleep quality	PSQI	mixed	immediately post-intervention	5	370	189		181		intervention	MD	-3.31	-5.32	-1.29	0.89	random
Jespersen	2022	1	music selection: participant selected (choice among researcher-selected playlists)	Sleep Disorder	Sleep Disorder	rct	adults	Music Medicine	Listening to prerecorded music (with or withour relaxation instructions)	Standard Treatment / Other	TAU or no music control	psychopathology	sleep quality	sleep quality	PSQI	mixed	immediately post-intervention	5	383	169		169		intervention	MD	-2.33	-3.37	-1.29	0.57	random
Jespersen	2022	1	relaxation instruction: no	Sleep Disorder	Sleep Disorder	rct	adults	Music Medicine	Listening to prerecorded music (with or withour relaxation instructions)	Standard Treatment / Other	TAU or no music control	psychopathology	sleep quality	sleep quality	PSQI	mixed	immediately post-intervention	8	583	296		287		intervention	MD	-2.85	-4.18	-1.51	0.85	random
Jespersen	2022	1	relaxation instruction: yes	Sleep Disorder	Sleep Disorder	rct	adults	Music Medicine	Listening to prerecorded music (with or withour relaxation instructions)	Standard Treatment / Other	TAU or no music control	psychopathology	sleep quality	sleep quality	PSQI	mixed	immediately post-intervention	2	383	169		169		intervention	MD	-2.64	-3.74	-1.54	0	random
Jespersen	2022	0		Sleep Disorder	Sleep Disorder	rct	adults	Music Medicine	Listening to prerecorded music (with or withour relaxation instructions)	Standard Treatment / Other	TAU or no music control	psychopathology	sleep quality	sleep quality	PSQI	mixed	immediately post-intervention	9	644	323		321		intervention	MD	-2.82	-4.09	-1.56	0.83	random
Jespersen	2022	1	Age-related sleep problems	Sleep Disorder	Sleep Disorder	rct	adults	Music Medicine	Listening to prerecorded music (with or withour relaxation instructions)	Standard Treatment / Other	TAU or no music control	psychopathology	sleep quality	sleep quality	PSQI	mixed	immediately post-intervention	3	184	90		94		intervention	MD	-2.78	-3.97	-1.58	0.49	random
Jespersen	2022	1	Insomnia related to medical condition	Sleep Disorder	Sleep Disorder	rct	adults	Music Medicine	Listening to prerecorded music (with or withour relaxation instructions)	Standard Treatment / Other	TAU or no music control	psychopathology	sleep quality	sleep quality	PSQI	mixed	immediately post-intervention	3	276	139		137		intervention	MD	-3.87	-7.66	-0.08	0.95	random
Jespersen	2022	1	Insomnia disorder	Sleep Disorder	Sleep Disorder	rct	adults	Music Medicine	Listening to prerecorded music (with or withour relaxation instructions)	Standard Treatment / Other	TAU or no music control	psychopathology	sleep quality	sleep quality	PSQI	mixed	immediately post-intervention	2	63	33		30		intervention	MD	-2.47	-4.18	-0.76	0	random
Jespersen	2022	1	Pregnancy-related insomnia	Sleep Disorder	Sleep Disorder	rct	adults	Music Medicine	Listening to prerecorded music (with or withour relaxation instructions)	Standard Treatment / Other	TAU or no music control	psychopathology	sleep quality	sleep quality	PSQI	mixed	immediately post-intervention	1	121	61		60		intervention	MD	-1.18	-2.35	-0.01	//	random
Jespersen	2022	0		Sleep Disorder	Sleep Disorder	rct	adults	Music Medicine	Listening to prerecorded music (with or withour relaxation instructions)	Standard Treatment / Other	TAU or no music control	psychopathology	insomnia severity	insomnia severity	ISI	mixed	immediately post-intervention	2	63	33		30		intervention	MD	-6.96	-15.21	1.28	0.95	random
Jespersen	2022	0		Sleep Disorder	Sleep Disorder	rct	adults	Music Medicine	Listening to prerecorded music (with or withour relaxation instructions)	Standard Treatment / Other	TAU or no music control	psychopathology	sleep onset latency	sleep onset latency	PSQI	mixed	immediately post-intervention	3	197	97		100		intervention	MD	-0.6	-0.83	-0.37	0	random
Jespersen	2022	0		Sleep Disorder	Sleep Disorder	rct	adults	Music Medicine	Listening to prerecorded music (with or withour relaxation instructions)	Standard Treatment / Other	TAU or no music control	psychopathology	total sleep time	total sleep time	PSQI	mixed	immediately post-intervention	3	197	97		100		intervention	MD	-0.69	-1.16	-0.23	0.7	random
Jespersen	2022	0		Sleep Disorder	Sleep Disorder	rct	adults	Music Medicine	Listening to prerecorded music (with or withour relaxation instructions)	Standard Treatment / Other	TAU or no music control	psychopathology	sleep interruption	sleep interruption	PSQI	mixed	immediately post-intervention	3	197	97		100		intervention	MD	-0.53	-1.47	0.4	0.97	random
Jespersen	2022	0		Sleep Disorder	Sleep Disorder	rct	adults	Music Medicine	Listening to prerecorded music (with or withour relaxation instructions)	Standard Treatment / Other	TAU or no music control	psychopathology	sleep efficiency	sleep efficiency	PSQI	mixed	immediately post-intervention	3	197	97		100		intervention	MD	-0.96	-1.38	-0.54	0.62	random
Jespersen	2022	0		Sleep Disorder	Sleep Disorder	rct	adults	Music Medicine	Listening to prerecorded music (with or withour relaxation instructions)	Standard Treatment / Other	TAU or no music control	psychopathology	depression symptoms	depression		mixed	immediately post-intervention	2	173	89		84		intervention	SMD	-2.04	-4.45	0.37	0.94	random
Jespersen	2022	0		Sleep Disorder	Sleep Disorder	rct	adults	Music Medicine	Listening to prerecorded music (with or withour relaxation instructions)	Standard Treatment / Other	TAU or no music control	psychopathology	anxiety	anxiety		mixed	immediately post-intervention	3	294	150		144		intervention	SMD	-0.52	-0.75	-0.28	0	random
Jespersen	2022	0		Sleep Disorder	Sleep Disorder	rct	adults	Music Medicine	Listening to prerecorded music (with or withour relaxation instructions)	Standard Treatment / Other	TAU or no music control	quality of life / functioning	quality of life	quality of life		mixed	immediately post-intervention	2	177	92		85		intervention	SMD	0.55	0.25	0.85	0	random
Jia	2020	0		Schizophrenia / Psychosis	Schizophrenia	rct & cct	adults	active MT	active MT & Standard Treatment	Standard Treatment	Drug Therapy / TAU	psychopathology	schizophrenia symptoms	schizophrenia symptoms (total)	PANSS, BPRS	mixed	mixed	13	911	480		431		intervention	SMD	-0.48	-0.74	-0.22	0.72	random
Jia	2020	1	Study design: RCT	Schizophrenia / Psychosis	Schizophrenia	rct	adults	active MT	active MT & Standard Treatment	Standard Treatment	Drug Therapy / TAU	psychopathology	schizophrenia symptoms	schizophrenia symptoms (total)	PANSS, BPRS	mixed	mixed	10	788	419		369		intervention	SMD	-0.48	-0.8	-0.17	0.78	random
Jia	2020	1	Study design: CCT	Schizophrenia / Psychosis	Schizophrenia	cct	adults	active MT	active MT & Standard Treatment	Standard Treatment	Drug Therapy / TAU	psychopathology	schizophrenia symptoms	schizophrenia symptoms (total)	PANSS, BPRS	mixed	mixed	3	123	61		62		intervention	SMD	-0.44	-0.8	-0.08	0	random
Jia	2020	1	Duration: >3months	Schizophrenia / Psychosis	Schizophrenia	rct & cct	adults	active MT	active MT & Standard Treatment	Standard Treatment	Drug Therapy / TAU	psychopathology	schizophrenia symptoms	schizophrenia symptoms (total)	PANSS, BPRS	short-term	< 3 months	6	355	184		171		intervention	SMD	-0.57	-0.93	-0.2	0.63	random
Jia	2020	1	Duration: <3months	Schizophrenia / Psychosis	Schizophrenia	rct & cct	adults	active MT	active MT & Standard Treatment	Standard Treatment	Drug Therapy / TAU	psychopathology	schizophrenia symptoms	schizophrenia symptoms (total)	PANSS, BPRS	medium-term	>= 3 months	7	556	296		260		intervention	SMD	-0.42	-0.79	-0.05	0.77	random
Jia	2020	0		Schizophrenia / Psychosis	Schizophrenia	rct & cct	adults	active MT	active MT & Standard Treatment	Standard Treatment	Drug Therapy / TAU	psychopathology	negative symptoms	schizophrenia symptoms (negative)	SANS, PANSS, BPRS	mixed	mixed	15	964	501		463		intervention	SMD	-0.56	-0.72	-0.4	0.3	random
Jia	2020	1	Study design: RCT	Schizophrenia / Psychosis	Schizophrenia	rct	adults	active MT	active MT & Standard Treatment	Standard Treatment	Drug Therapy / TAU	psychopathology	negative symptoms	schizophrenia symptoms (negative)	SANS, PANSS, BPRS	mixed	mixed	11	775	406		369		intervention	SMD	-0.61	-0.8	-0.42	0.38	random
Jia	2020	1	Study design: CCT	Schizophrenia / Psychosis	Schizophrenia	cct	adults	active MT	active MT & Standard Treatment	Standard Treatment	Drug Therapy / TAU	psychopathology	negative symptoms	schizophrenia symptoms (negative)	SANS, PANSS, BPRS	mixed	mixed	4	189	94		95		intervention	SMD	-0.39	-0.68	-0.1	0	random
Jia	2020	1	Duration: >3months	Schizophrenia / Psychosis	Schizophrenia	rct & cct	adults	active MT	active MT & Standard Treatment	Standard Treatment	Drug Therapy / TAU	psychopathology	negative symptoms	schizophrenia symptoms (negative)	SANS, PANSS, BPRS	short-term	< 3 months	6	322	161		161		intervention	SMD	-0.55	-0.84	-0.26	0.39	random
Jia	2020	1	Duration: <3months	Schizophrenia / Psychosis	Schizophrenia	rct & cct	adults	active MT	active MT & Standard Treatment	Standard Treatment	Drug Therapy / TAU	psychopathology	negative symptoms	schizophrenia symptoms (negative)	SANS, PANSS, BPRS	medium-term	>= 3 months	9	642	340		342		intervention	SMD	-0.56	-0.76	-0.36	0.33	random
Jia	2020	0		Schizophrenia / Psychosis	Schizophrenia	rct & cct	adults	active MT	active MT & Standard Treatment	Standard Treatment	Drug Therapy / TAU	psychopathology	positive symptoms	schizophrenia symptoms (positive)	PANSS, BPRS	mixed	mixed	12	791	407		384		intervention	SMD	-0.27	-0.54	0	0.7	random
Jia	2020	1	Study design: RCT	Schizophrenia / Psychosis	Schizophrenia	rct	adults	active MT	active MT & Standard Treatment	Standard Treatment	Drug Therapy / TAU	psychopathology	positive symptoms	schizophrenia symptoms (positive)	PANSS, BPRS	mixed	mixed	8	602	312		290		intervention	SMD	-0.24	-0.61	0.13	0.79	random
Jia	2020	1	Study design: CCT	Schizophrenia / Psychosis	Schizophrenia	cct	adults	active MT	active MT & Standard Treatment	Standard Treatment	Drug Therapy / TAU	psychopathology	positive symptoms	schizophrenia symptoms (positive)	PANSS, BPRS	mixed	mixed	4	189	95		94		intervention	SMD	-0.37	-0.66	-0.09	0	random
Jia	2020	1	Duration: >3months	Schizophrenia / Psychosis	Schizophrenia	rct & cct	adults	active MT	active MT & Standard Treatment	Standard Treatment	Drug Therapy / TAU	psychopathology	positive symptoms	schizophrenia symptoms (positive)	PANSS, BPRS	short-term	< 3 months	4	219	107		112		intervention	SMD	-0.53	-0.96	-0.09	0.59	random
Jia	2020	1	Duration: <3months	Schizophrenia / Psychosis	Schizophrenia	rct & cct	adults	active MT	active MT & Standard Treatment	Standard Treatment	Drug Therapy / TAU	psychopathology	positive symptoms	schizophrenia symptoms (positive)	PANSS, BPRS	medium-term	>= 3 months	8	572	300		272		intervention	SMD	-0.15	-0.46	0.15	0.67	random
Jia	2020	0		Schizophrenia / Psychosis	Schizophrenia	rct & cct	adults	active MT	active MT & Standard Treatment	Standard Treatment	Drug Therapy / TAU	psychopathology	depression symptoms	depression	various	mixed	mixed	8	545	276		269		intervention	SMD	-0.35	-0.54	-0.17	0.0014	random
Jia	2020	0		Schizophrenia / Psychosis	Schizophrenia	rct & cct	adults	active MT	active MT & Standard Treatment	Standard Treatment	Drug Therapy / TAU	quality of life / functioning	quality of life	quality of life	various	mixed	mixed	4	208	105		103		intervention	SMD	0.35	0.07	0.62	0	random
Jin	2022	0	depression (Hamilton)	Dementia / Cognitive Impairment	Cognitive Impairment (depression)	rct	adults	music-based Interventions	music-based Interventions	Placebo	Placebo	psychopathology	depression symptoms	depression symptoms	Hamilton Depression Rating Scale	mixed	mixed	?						intervention	MD	-11.43	-17.66	-5.12	?	?
Jin	2022	0	depression (GDS)	Dementia / Cognitive Impairment	Cognitive Impairment (depression)	rct	adults	music-based Interventions	music-based Interventions	Placebo	Placebo	psychopathology	depression symptoms	depression symptoms	Geriatric Depression Scale	mixed	mixed	?						intervention	MD	-2.42	-6.02	0.69	?	?
Jin	2022	0	depression (Cornell)	Dementia / Cognitive Impairment	Cognitive Impairment (depression)	rct	adults	music-based Interventions	music-based Interventions	Placebo	Placebo	psychopathology	depression symptoms	depression symptoms	Cornell Scale for Depression	mixed	mixed	?						intervention	MD	-2.63	-4.72	-0.58	?	?
Jin	2022	0	cognition (MMSE)	Dementia / Cognitive Impairment	Cognitive Impairment (depression)	rct	adults	music-based Interventions	music-based Interventions	Placebo	Placebo	psychopathology	cognition	cognition	MMSE	mixed	mixed	?						intervention	MD	2.87	-0.13	5.95	?	?
Jin	2022	0	behaviour (NPI)	Dementia / Cognitive Impairment	Cognitive Impairment (depression)	rct	adults	music-based Interventions	music-based Interventions	Placebo	Placebo	psychopathology	behaviour	behaviour	Neuropsychiatric Inventory (NPI)	mixed	mixed	?						control	MD	-1.5	-9.92	6.81	?	?
Ke	2022	0		Autism	Austism	rct	children	music-based Interventions	music-based Interventions	Standard Treatment / Other	Standard Treatment or active control	psychpathology	autism symptoms	autism symptoms	ADOS / CARS	mixed	mixed	3	353	186		167		control	SMD	0.17	-0.04	0.38	0	fixed
Ke	2022	0		Autism	Austism	rct	children	music-based Interventions	music-based Interventions	Standard Treatment / Other	Standard Treatment or active control	psychpathology	social reactions	social reactions	SRS	mixed	mixed	3	330	161		169		intervention	SMD	0.24	0.03	0.46	0	random
Ke	2022	0		Autism	Austism	rct	children	music-based Interventions	music-based Interventions	Standard Treatment / Other	Standard Treatment or active control	psychpathology	social behaviour	adaptive social behaviours	VABS	mixed	mixed	2	73	38		35		control	SMD	0.02	-0.44	0.48	0	fixed
Ke	2022	0		Autism	Austism	rct	children	music-based Interventions	music-based Interventions	Standard Treatment / Other	Standard Treatment or active control	psychpathology	verbal communication	speech	CARS-BR	mixed	mixed	3	82	41		41		control	SMD	0.04	-0.39	0.47	0	fixed
Lai	2020	0		Dementia	MCI in Alzheimer's Desease	rct	adults	music-based Interventions	Music Therapy (mixed)	Placebo	Placebo	psychopathology	cognitive functioning	cognitive functioning	MMSE	mixed	mixed	?						intervention	MD	1.74	0.21	3.26	?	?
Lee	2022	0		Dementia / Cognitive Impairment	Dementia	rct	adults	music-based Interventions	Music Therapy (Active & receptive & listening)	Standard Treatment	"Traditional Care"	psychopathology	dementia symptoms	BPSD (overall dementia symptoms)	?	mixed	?	9						intervention	SMD	-0.33	-0.48	-0.18	0	random
Lee	2022	0		Dementia / Cognitive Impairment	Dementia	rct	adults	music-based Interventions	Music Therapy (Active & receptive & listening)	Standard Treatment	"Traditional Care"	psychopathology	depression symptoms	dementia symptoms (depression)	?	mixed	?	3						intervention	SMD	-0.33	-0.56	-0.09	0	random
Lee	2022	0		Dementia / Cognitive Impairment	Dementia	rct	adults	music-based Interventions	Music Therapy (Active & receptive & listening)	Standard Treatment	"Traditional Care"	psychopathology	neuropsychiatric symptoms	dementia symptoms (neuropsychiatric symptoms)	?	mixed	?	4						intervention	SMD	-0.35	-0.68	-0.03	0.0047	random
Lee	2022	0		Dementia / Cognitive Impairment	Dementia	rct	adults	music-based Interventions	Music Therapy (Active & receptive & listening)	Standard Treatment	"Traditional Care"	psychopathology	agitation	dementia symptoms (agitation)	?	mixed	?	2						intervention	SMD	-0.26	-0.8	0.27	0	random
Lee	2022	0		Dementia / Cognitive Impairment	Dementia	rct	adults	music-based Interventions	Music Therapy (Active & receptive & listening)	Standard Treatment	"Traditional Care"	psychopathology	cognitive function	cognitive function	?	mixed	?	5						intervention	SMD	0.35	0.01	0.69	0.0068	random
Li	2019	0		Dementia / Cognitive Impairment	Dementia & Depression	rct	adults	music-based Interventions	Music Therapy (various modalities)	Standard Treatment / Other	SC / UC / reading / no treatment / educational or entertainment activities	psychopathology	depression symptoms	depression	GDS, CSDD, NPI Test	medium-term	medium-term	6	313	161		152		intervention	SMD	-0.37	-0.59	-0.14	0.35	random
Li	2019	0		Dementia / Cognitive Impairment	Dementia & Depression	rct	adults	?	Music Therapy (Music Therapist)	Standard Treatment / Other	SC / UC / reading / no treatment / educational or entertainment activities	psychopathology	depression symptoms	depression	?	short-term	3 weeks	1	100					intervention	MD	-3.19	-6.94	0.56	//	random
Li	2019	0		Dementia / Cognitive Impairment	Dementia & Depression	rct	adults	?	Music Therapy (no Music Therapist)	Standard Treatment / Other	SC / UC / reading / no treatment / educational or entertainment activities	psychopathology	depression symptoms	depression	?	short-term	4 weeks	1	30					control	MD	1	-3.78	5.78	//	random
Li	2019	0		Dementia / Cognitive Impairment	Dementia & Depression	rct	adults	?	Music Therapy (Music Therapist)	Standard Treatment / Other	SC / UC / reading / no treatment / educational or entertainment activities	psychopathology	depression symptoms	depression	?	short-term	6 weeks	1	100					intervention	MD	-5.56	-8.86	-2.26	//	random
Li	2019	0		Dementia / Cognitive Impairment	Dementia & Depression	rct	adults	music-based Interventions	Music Therapy (mixed)	Standard Treatment / Other	SC / UC / reading / no treatment / educational or entertainment activities	psychopathology	depression symptoms	depression	?	short-term	8 weeks	3	129					intervention	SMD	-0.37	-0.72	-0.02	0.28	random
Li	2019	0		Dementia / Cognitive Impairment	Dementia & Depression	rct	adults	?	Music Therapy (Music Therapist)	Standard Treatment / Other	SC / UC / reading / no treatment / educational or entertainment activities	psychopathology	depression symptoms	depression	?	short-term	8 weeks	1	58					intervention	MD	-1.9	-3.27	-0.53	//	random
Li	2019	0		Dementia / Cognitive Impairment	Dementia & Depression	rct	adults	?	Music Therapy (no Music Therapist)	Standard Treatment / Other	SC / UC / reading / no treatment / educational or entertainment activities	psychopathology	depression symptoms	depression	?	short-term	8 weeks	2	71					intervention	MD	-0.29	-1.75	1.16	0.35	random
Li	2019	0		Dementia / Cognitive Impairment	Dementia & Depression	rct	adults	?	Music Therapy (Music Therapist)	Standard Treatment / Other	SC / UC / reading / no treatment / educational or entertainment activities	psychopathology	depression symptoms	depression	?	short-term	12 weeks	2	84					intervention	SMD	-0.04	-0.47	0.39	0	random
Li	2019	0		Dementia / Cognitive Impairment	Dementia & Depression	rct	adults	music-based Interventions	Music Therapy (mixed)	Standard Treatment / Other	SC / UC / reading / no treatment / educational or entertainment activities	psychopathology	depression symptoms	depression	?	medium-term	16 weeks	2	83					intervention	SMD	-0.48	-0.92	-0.04	?	random
Li	2019	0		Dementia / Cognitive Impairment	Dementia & Depression	rct	adults	?	Music Therapy (Music Therapist)	Standard Treatment / Other	SC / UC / reading / no treatment / educational or entertainment activities	psychopathology	depression symptoms	depression	?	medium-term	16 weeks	1	57					intervention	MD	-1.13	-2.31	0.05	//	random
Li	2019	0		Dementia / Cognitive Impairment	Dementia & Depression	rct	adults	?	Music Therapy (no Music Therapist)	Standard Treatment / Other	SC / UC / reading / no treatment / educational or entertainment activities	psychopathology	depression symptoms	depression	?	medium-term	16 weeks	1	26					intervention	MD	-2.3	-6.16	1.56	//	random
Li	2019	0		Dementia / Cognitive Impairment	Dementia & Depression	rct	adults	?	Music Therapy (Music Therapist)	Standard Treatment / Other	SC / UC / reading / no treatment / educational or entertainment activities	psychopathology	depression symptoms	depression	?	long-term	5 months	1	56					intervention	MD	-0.54	-1.74	0.66	//	random
Li	2019	0		Dementia / Cognitive Impairment	Dementia & Depression	rct	adults	?	Music Therapy (Music Therapist)	Standard Treatment / Other	SC / UC / reading / no treatment / educational or entertainment activities	psychopathology	depression symptoms	depression	?	follow up	1 month follow up	2	157					intervention	SMD	-0.12	-0.43	0.19	0	random
Li	2019	0		Dementia / Cognitive Impairment	Dementia & Depression	rct	adults	?	Music Therapy (no Music Therapist)	Standard Treatment / Other	SC / UC / reading / no treatment / educational or entertainment activities	psychopathology	depression symptoms	depression	?	follow up	2 months follow up	1	24					control	MD	0.4	-5.28	6.08	//	random
Liang	2018	0		Dementia / Cognitive Impairment	Alzheimer disease	rct	adults	music-based Interventions	Music Therapy (active MT, Listening, Singing)	Standard Treatment / Other	various	psychopathology	cognitive function	cognitive functioning	MMSE	mixed	?	3	?					intervention	SMD	0.22	-0.4	0.84	//	?
Liu	2023	0		Dementia / Cognitive Impairment	Dementia	rct	adults	music-based Interventions	music-based Interventions	Standard Treatment	Usual Care	psychopathology	cognitive function	cognitive function	?	mixed	mixed	?	?					intervention	MD	0.78	-0.64	2.1	//	?
Liu	2023	0		Dementia / Cognitive Impairment	Dementia	rct	adults	music-based Interventions	music-based Interventions	Standard Treatment	Usual Care	psychopathology	activities of daily living	activities of daily living	?	mixed	mixed	?	?					control	MD	-2.3	-14	8.3	//	?
Liu	2023	0		Dementia / Cognitive Impairment	Dementia	rct	adults	music-based Interventions	music-based Interventions	Standard Treatment	Usual Care	psychopathology	depression symptoms	depression symptoms	?	mixed	mixed	?	?					intervention	MD	-0.14	-4.1	3.4	//	?
Liu	2023	0		Dementia / Cognitive Impairment	Dementia	rct	adults	music-based Interventions	music-based Interventions	Standard Treatment	Usual Care	psychopathology	anxiety symptoms	anxiety symptoms	?	mixed	mixed	?	?					intervention	MD	-0.98	-3	1	//	?
Liu	2023	0		Dementia / Cognitive Impairment	Dementia	rct	adults	music-based Interventions	music-based Interventions	Standard Treatment	Usual Care	psychopathology	agitation	Agitation	?	mixed	mixed	?	?					intervention	MD	-4.7	-9.2	0.75	//	?
Lutgens	2017	0		Schizophrenia / Psychosis	Psychosis	rct	adults	active MT	Music Therapy & Standard Treatment	Standard Treatment	TAU	psychopathology	negative symptoms	negative symptoms	PANSS / SANS	mixed	1 months - 8 months	5	418	204		214		intervention	SMD	-0.58	-0.82	-0.33
Na	2019	0		Dementia / Cognitive Impairment	Dementia	rct	adults	music-based Interventions	Music Therapy (active MT, Listening, Music Medicine)	Standard Treatment / Other	?	psychopathology	dementia symptoms	BPSD (overall dementia symptoms)	?	mixed	?	3	120	60		60		intervention	SMD	-0.52	-0.9	-0.13	0.9	fixed
Na	2019	0		Dementia / Cognitive Impairment	Dementia	rct	adults	music-based Interventions	Music Therapy (active MT, Listening, Music Medicine)	Standard Treatment / Other	?	psychopathology	activities of daily living	activities of daily living	?	mixed	?	1	56	28		28		intervention	SMD	0.44	-0.09	0.97	//	fixed
Na	2019	0		Dementia / Cognitive Impairment	Dementia	rct	adults	music-based Interventions	Music Therapy (active MT, Listening, Music Medicine)	Standard Treatment / Other	?	psychopathology	agitation	Agitation	?	mixed	?	1	37	18		19		control	SMD	0.46	-0.19	1.11	//	fixed
Silverman	2003	0		Schizophrenia / Psychosis	Psychosis	?	adults	music-based Interventions	Music-based Intervention (various modalities)	Standard Treatment / Other	?	psychopathology	mixed	mixed	various	mixed	mixed	19						intervention	cohen's d	0.71	0.59	0.83	?	?
Silverman	2003	1	Dependent variable: General Symptoms	Schizophrenia / Psychosis	Psychosis	?	adults	music-based Interventions	Music-based Intervention (various modalities)	Standard Treatment / Other	?	psychopathology	psychosis symptoms	General Symptoms	various	mixed	mixed	4						intervention	cohen's d	0.59	0.3	0.88	?	?
Silverman	2003	1	Dependent variable: Catatonic Behaviour	Schizophrenia / Psychosis	Psychosis	?	adults	music-based Interventions	Music-based Intervention (various modalities)	Standard Treatment / Other	?	psychopathology	catatonic behviour	Catatonic Behaviour	various	mixed	mixed	8						intervention	cohen's d	0.57	0.4	0.88	?	?
Silverman	2003	1	Dependent variable: Cognitive Symptoms	Schizophrenia / Psychosis	Psychosis	?	adults	music-based Interventions	Music-based Intervention (various modalities)	Standard Treatment / Other	?	psychopathology	cognitive symptoms	Cognitive Symptoms	various	mixed	mixed	7						intervention	cohen's d	0.92	0.73	1.12	?	?
Silverman	2003	1	Intervention: All active MT techniques	Schizophrenia / Psychosis	Psychosis	?	adults	music-based Interventions	All Music Therapy techniques	Standard Treatment / Other	?	psychopathology	mixed	mixed	various	mixed	mixed	10						intervention	cohen's d	0.8	0.63	0.97	?	?
Silverman	2003	1	Intervention: receptive Listening	Schizophrenia / Psychosis	Psychosis	?	adults	Music Medicine	receptive Listening	Standard Treatment / Other	?	psychopathology	mixed	mixed	various	mixed	mixed	9						intervention	cohen's d	0.61	0.43	0.78	?	?
Silverman	2003	1	Institution, long-term	Schizophrenia / Psychosis	Psychosis	?	adults	music-based Interventions	Music-based Intervention (various modalities)	Standard Treatment / Other	?	psychopathology	mixed	mixed	various	mixed	mixed	9						intervention	cohen's d	0.71	0.56	0.85	?	?
Silverman	2003	1	other institution	Schizophrenia / Psychosis	Psychosis	?	adults	music-based Interventions	Music-based Intervention (various modalities)	Standard Treatment / Other	?	psychopathology	mixed	mixed	various	mixed	mixed	5						intervention	cohen's d	0.8	0.48	1.12	?	?
Silverman	2003	1	Music: Live Music	Schizophrenia / Psychosis	Psychosis	?	adults	music-based Interventions	Live Music	Standard Treatment / Other	?	psychopathology	mixed	mixed	various	mixed	mixed	6						intervention	cohen's d	0.93	0.61	1.25	?	?
Silverman	2003	1	Music: Recorded Music	Schizophrenia / Psychosis	Psychosis	?	adults	music-based Interventions	Recorded Music	Standard Treatment / Other	?	psychopathology	mixed	mixed	various	mixed	mixed	9						intervention	cohen's d	0.49	0.32	0.67	?	?
Silverman	2003	1	Music: Both	Schizophrenia / Psychosis	Psychosis	?	adults	music-based Interventions	Both	Standard Treatment / Other	?	psychopathology	mixed	mixed	various	mixed	mixed	2						intervention	cohen's d	0.4	-0.02	0.82	?	?
Silverman	2003	1	Music function: Distraction	Schizophrenia / Psychosis	Psychosis	?	adults	music-based Interventions	Distraction	Standard Treatment / Other	?	psychopathology	mixed	mixed	various	mixed	mixed	9						intervention	cohen's d	0.61	0.43	0.78	?	?
Silverman	2003	1	Music function: Contingency	Schizophrenia / Psychosis	Psychosis	?	adults	music-based Interventions	Contingency	Standard Treatment / Other	?	psychopathology	mixed	mixed	various	mixed	mixed	1						intervention	cohen's d	1.03	0.3	1.77	?	?
Silverman	2003	1	Music function: Structured activity	Schizophrenia / Psychosis	Psychosis	?	adults	?	Structured activity	Standard Treatment / Other	?	psychopathology	mixed	mixed	various	mixed	mixed	9						intervention	cohen's d	0.79	0.62	0.96	?	?
Silverman	2003	1	Music type: Non-classical	Schizophrenia / Psychosis	Psychosis	?	adults	?	Non-classical	Standard Treatment / Other	?	psychopathology	mixed	mixed	various	mixed	mixed	15						intervention	cohen's d	0.66	0.53	0.79	?	?
Silverman	2003	1	Music type: Classical	Schizophrenia / Psychosis	Psychosis	?	adults	?	Classical	Standard Treatment / Other	?	psychopathology	mixed	mixed	various	mixed	mixed	2						intervention	cohen's d	1.35	0.93	1.76	?	?
Silverman	2003	1	Selection: Patient	Schizophrenia / Psychosis	Psychosis	?	adults	?	Patient Preferred	Standard Treatment / Other	?	psychopathology	mixed	mixed	various	mixed	mixed	5						intervention	cohen's d	0.82	0.63	1.02	?	?
Silverman	2003	1	Selection: Therapist	Schizophrenia / Psychosis	Psychosis	?	adults	?	Therapist selected	Standard Treatment / Other	?	psychopathology	mixed	mixed	various	mixed	mixed	11						intervention	cohen's d	0.57	0.41	0.74	?	?
Silverman	2003	1	Sex: Male	Schizophrenia / Psychosis	Psychosis	?	adults	music-based Interventions	Music-based Intervention (various modalities)	Standard Treatment / Other	?	psychopathology	mixed	mixed	various	mixed	mixed	7						intervention	cohen's d	0.65	0.5	0.8	?	?
Silverman	2003	1	Sex: Female	Schizophrenia / Psychosis	Psychosis	?	adults	music-based Interventions	Music-based Intervention (various modalities)	Standard Treatment / Other	?	psychopathology	mixed	mixed	various	mixed	mixed	3						intervention	cohen's d	1.57	1.16	1.99	?	?
Silverman	2003	1	Sex: male & female	Schizophrenia / Psychosis	Psychosis	?	adults	music-based Interventions	Music-based Intervention (various modalities)	Standard Treatment / Other	?	psychopathology	mixed	mixed	various	mixed	mixed	6						intervention	cohen's d	0.71	0.42	1.01	?	?
Steenhuis	2015	0		Schizophrenia / Psychosis	Psychosis & Depression	rct	adults	active MT	Music Therapy & Standard Treatment	Standard Treatment	TAU	psychopathology	depression symptoms	depressive symptoms	various	mixed	?	5						intervention	cohen's d	-0.59	-0.85	-0.33	?	?
Tang	2020	0		Depression	Depression	rct	children & adults	music-based Interventions	Music Therapy (active & receptive)	Standard Treatment / Other	no treatment / ST / TAU / psychotherapy	psychopathology	depression symptoms	depression	various	mixed	?	9						intervention	SMD	-0.79	-1.13	-0.46	0.2083	random
Tang	2020	0		Depression	Depression	rct	children & adults	Music Medicine	Music Medicine	Standard Treatment / Other	health education / no treatment / cognitive based psychotherapy / TAU	psychopathology	depression symptoms	depression	various	mixed	?	6						intervention	SMD	-1.49	-2.72	-0.25	1.0687	random
Tang	2020	0		Severe mental illness	Severe mental illness	rct	children & adults	music-based Interventions	Music Therapy (active & receptive)	Standard Treatment	Usual Care / Standard Treatment / Routine Care	psychopathology	depression symptoms	depressiom	various	mixed	?	9						intervention	SMD	-0.78	-1.34	-0.23	0.6214	random
Tseng	2016	0		Schizophrenia / Psychosis	Schizophrenia	rct & cct	adults	active MT	active MT & Standard Treatment	Standard Treatment	TAU	psychopathology	schizophrenia symptoms	overall psychopathology schizophrenia	various (PANSS, BPRS, SANS)	mixed	mixed	13	802					intervention	Hedges's g	0.596	0.35	0.842	0.976	?
Tseng	2016	0		Schizophrenia / Psychosis	Schizophrenia	rct & cct	adults	active MT	active MT & Standard Treatment	Standard Treatment	TAU	psychopathology	schizophrenia symptoms	overall psychopathology schizophrenia	various (PANSS, BPRS, SANS)	mixed	mixed	13	802					intervention	Hedges's g	0.44	0.25	0.63	0.976	?
Tseng	2016	1	non-rct	Schizophrenia / Psychosis	Schizophrenia	non-rct	adults	active MT	active MT & Standard Treatment	Standard Treatment	TAU	psychopathology	schizophrenia symptoms	overall psychopathology schizophrenia	various (PANSS, BPRS)	mixed	mixed	4						intervention	Hedges's g	0.193	-0.058	0.444	?	?
Tseng	2016	1	rct	Schizophrenia / Psychosis	Schizophrenia	rct	adults	active MT	active MT & Standard Treatment	Standard Treatment	TAU	psychopathology	schizophrenia symptoms	overall psychopathology schizophrenia	various (PANSS, BPRS, SANS)	mixed	mixed	9						intervention	Hedges's g	0.773	0.482	1.065	?	?
Tseng	2016	0		Schizophrenia / Psychosis	Schizophrenia	rct & cct	adults	active MT	active MT & Standard Treatment	Standard Treatment	TAU	psychopathology	positive symptoms	psychopathology schizophrenia (positive)	various (PANSS, BPRS)	mixed	mixed	4						intervention	Hedges's g	0.483	0.053	0.913	?	?
Tseng	2016	0		Schizophrenia / Psychosis	Schizophrenia	rct & cct	adults	active MT	active MT & Standard Treatment	Standard Treatment	TAU	psychopathology	negative symptoms	psychopathology schizophrenia (negative)	various (PANSS, BPRS, SANS)	mixed	mixed	10						intervention	Hedges's g	0.673	0.385	0.961	?	?
Tseng	2016	0		Schizophrenia / Psychosis	Schizophrenia	rct & cct	adults	active MT	active MT & Standard Treatment	Standard Treatment	TAU	psychopathology	mood	psychopathology schizophrenia (mood)	various (CDSS, BPRS, SDS, HAM-D)	mixed	mixed	5						intervention	Hedges's g	0.677	0.434	0.919	?	?
Ueda	2013	0		Dementia / Cognitive Impairment	Dementia	rct & ct	adults	music-based Interventions	active & receptive Music Therapy	Standard Treatment	Usual Care	psychopathology	depression symptoms	dementia symptom depression	various	mixed	mixed	9	250	124		126		intervention	SMD	-0.32	-0.68	0.04	0.44	random
Ueda	2013	1	Duration: >= 3 months	Dementia / Cognitive Impairment	Dementia	rct & ct	adults	music-based Interventions	active & receptive Music Therapy	Standard Treatment	Usual Care	psychopathology	depression symptoms	dementia symptom depression	?	medium-term	>= 3 months	4	155	78		77		intervention	SMD	-0.43	-0.9	0.04	0.48	random
Ueda	2013	1	Duration: < 3 months & >= 5 weeks	Dementia / Cognitive Impairment	Dementia	rct & ct	adults	music-based Interventions	active & receptive Music Therapy	Standard Treatment	Usual Care	psychopathology	depression symptoms	dementia symptom depression	?	short-term	< 3 months & >= 5 weeks	5	95	46		49		intervention	SMD	-0.19	-0.78	0.41	0.51	random
Ueda	2013	1	Intervention: Singing	Dementia / Cognitive Impairment	Dementia	rct & ct	adults	active MT	Singing	Standard Treatment	Usual Care	psychopathology	depression symptoms	dementia symptom depression	?	mixed	?	6	156	76		80		intervention	SMD	-0.29	-0.78	0.2	0.52	random
Ueda	2013	1	Intervention: Listening	Dementia / Cognitive Impairment	Dementia	rct & ct	adults	Music Medicine	Listening	Standard Treatment	Usual Care	psychopathology	depression symptoms	dementia symptom depression	?	mixed	?	1	26	14		12		intervention	SMD	-1.03	-1.86	-0.2	//	random
Ueda	2013	1	Intervention: Rhythm exercise	Dementia / Cognitive Impairment	Dementia	rct & ct	adults	active MT	Rhythm exercise	Standard Treatment	Usual Care	psychopathology	depression symptoms	dementia symptom depression	?	mixed	?	1	12	6		6		intervention	SMD	-0.13	-1.27	1	//	random
Ueda	2013	1	Intervention: Improvisation	Dementia / Cognitive Impairment	Dementia	rct & ct	adults	active MT	Improvisation	Standard Treatment	Usual Care	psychopathology	depression symptoms	dementia symptom depression	?	mixed	?	1	56	28		28		intervention	SMD	-0.08	-0.61	0.44	//	random
Ueda	2013	0		Dementia / Cognitive Impairment	Dementia	rct & ct	adults	music-based Interventions	active & receptive Music Therapy	Standard Treatment	Usual Care	psychopathology	anxiety symptoms	dementia symptom anxiety	various	mixed	mixed	8	258	133		125		intervention	SMD	-0.64	-1.05	-0.24	0.55	random
Ueda	2013	1	Duration: >= 3 months	Dementia / Cognitive Impairment	Dementia	rct & ct	adults	music-based Interventions	active & receptive Music Therapy	Standard Treatment	Usual Care	psychopathology	anxiety symptoms	dementia symptom anxiety	?	medium-term	>= 3 months	4	155	78		77		intervention	SMD	-0.93	-1.72	-0.13	0.79	random
Ueda	2013	1	Duration: < 3 months & >= 5 weeks	Dementia / Cognitive Impairment	Dementia	rct & ct	adults	music-based Interventions	active & receptive Music Therapy	Standard Treatment	Usual Care	psychopathology	anxiety symptoms	dementia symptom anxiety	?	short-term	< 3 months & >= 5 weeks	4	103	55		48		intervention	SMD	-0.43	-0.82	-0.03	0	random
Ueda	2013	1	Intervention: Singing	Dementia / Cognitive Impairment	Dementia	rct & ct	adults	active MT	Singing	Standard Treatment	Usual Care	psychopathology	anxiety symptoms	dementia symptom anxiety	?	mixed	?	4	112	56		56		intervention	SMD	-0.57	-0.95	-0.18	0	random
Ueda	2013	1	Intervention: Listening	Dementia / Cognitive Impairment	Dementia	rct & ct	adults	Music Medicine	Listening	Standard Treatment	Usual Care	psychopathology	anxiety symptoms	dementia symptom anxiety	?	mixed	?	2	78	43		35		intervention	SMD	-1.32	-3.27	0.64	0.91	random
Ueda	2013	1	Intervention: Rhythm exercise	Dementia / Cognitive Impairment	Dementia	rct & ct	adults	active MT	Rhythm exercise	Standard Treatment	Usual Care	psychopathology	anxiety symptoms	dementia symptom anxiety	?	mixed	?	1	12	6		6		intervention	SMD	-0.22	-1.36	0.92	//	random
Ueda	2013	1	Intervention: Improvisation	Dementia / Cognitive Impairment	Dementia	rct & ct	adults	active MT	Improvisation	Standard Treatment	Usual Care	psychopathology	anxiety symptoms	dementia symptom anxiety	?	mixed	?	1	56	28		28		intervention	SMD	-0.24	-0.76	0.29	//	random
Ueda	2013	0		Dementia / Cognitive Impairment	Dementia	rct & ct	adults	music-based Interventions	active & receptive Music Therapy	Standard Treatment	Usual Care	psychopathology	behaviour problems	dementia symptom behavior	various	mixed	mixed	11	397	212		185		intervention	SMD	-0.49	-0.82	-0.17	0.58	random
Ueda	2013	1	Intervention: Singing	Dementia / Cognitive Impairment	Dementia	rct & ct	adults	active MT	Singing	Standard Treatment	Usual Care	psychopathology	behaviour problems	dementia symptom behavior	?	mixed	?	6	188	101		87		intervention	SMD	-0.55	-1.15	0.05	0.72	random
Ueda	2013	1	Intervention: Listening	Dementia / Cognitive Impairment	Dementia	rct & ct	adults	Music Medicine	Listening	Standard Treatment	Usual Care	psychopathology	behaviour problems	dementia symptom behavior	?	mixed	?	2	136	75		61		intervention	SMD	-0.73	-1.16	-0.3	0	random
Ueda	2013	1	Intervention: Rhythm exercise	Dementia / Cognitive Impairment	Dementia	rct & ct	adults	active MT	Rhythm exercise	Standard Treatment	Usual Care	psychopathology	behaviour problems	dementia symptom behavior	?	mixed	?	2	61	33		28		intervention	SMD	-0.26	-1.1	0.58	0.61	random
Ueda	2013	1	Intervention: Improvisation	Dementia / Cognitive Impairment	Dementia	rct & ct	adults	active MT	Improvisation	Standard Treatment	Usual Care	psychopathology	behaviour problems	dementia symptom behavior	?	mixed	?	1	57	29		28		intervention	SMD	-0.24	-0.76	0.28	NA	random
Ueda	2013	0		Dementia / Cognitive Impairment	Dementia	rct & ct	adults	music-based Interventions	active & receptive Music Therapy	Standard Treatment	Usual Care	psychopathology	cognitive function	dementia symptom cognition	various	mixed	mixed	16	428	?		?		intervention	SMD	0.17	-0.02	-0.36	0	random
Ueda	2013	1	Intervention: Singing	Dementia / Cognitive Impairment	Dementia	rct & ct	adults	active MT	Singing	Standard Treatment	Usual Care	psychopathology	cognitive function	dementia symptom cognition	?	mixed	mixed	11	294	152		142		intervention	SMD	0.13	-0.11	0.36	0	random
Ueda	2013	1	Intervention: Listening	Dementia / Cognitive Impairment	Dementia	rct & ct	adults	Music Medicine	Listening	Standard Treatment	Usual Care	psychopathology	cognitive function	dementia symptom cognition	?	mixed	?	1	18	11		7		intervention	SMD	0.04	-0.9	0.99	//	random
Ueda	2013	1	Intervention: Rhythm exercise	Dementia / Cognitive Impairment	Dementia	rct & ct	adults	active MT	Rhythm exercise	Standard Treatment	Usual Care	psychopathology	cognitive function	dementia symptom cognition	?	mixed	mixed	3	62	36		26		intervention	SMD	0.32	-0.2	0.83	0	random
Ueda	2013	1	Intervention: Improvisation	Dementia / Cognitive Impairment	Dementia	rct & ct	adults	active MT	Improvisation	Standard Treatment	Usual Care	psychopathology	cognitive function	dementia symptom cognition	?	mixed	?	1	54	27		27		intervention	SMD	0.21	-0.32	0.75	//	random
Ueda	2013	0		Dementia / Cognitive Impairment	Dementia	rct & ct	adults	music-based Interventions	active & receptive Music Therapy	Standard Treatment	Usual Care	psychopathology	activities of daily living	dementia symptom ADL (Activities of daily living)	various	mixed	mixed	6	195	?		?		intervention	SMD	0.05	-0.23	0.34	0	random
Ueda	2013	1	Intervention: Singing	Dementia / Cognitive Impairment	Dementia	rct & ct	adults	active MT	Singing	Standard Treatment	Usual Care	psychopathology	activities of daily living	dementia symptom ADL (Activities of daily living)	?	mixed	?	5	140	74		66		intervention	SMD	0.06	-0.27	0.4	0	random
Ueda	2013	1	Intervention: Improvisation	Dementia / Cognitive Impairment	Dementia	rct & ct	adults	active MT	Improvisation	Standard Treatment	Usual Care	psychopathology	activities of daily living	dementia symptom ADL (Activities of daily living)	?	mixed	?	1	55	27		28		intervention	SMD	0.02	-0.51	0.55	//	random
van der Steen	2018	0		Dementia / Cognitive Impairment	Dementia	rct	adults	active MT	Music-based therapeutic interventions	Standard Treatment / Other	Usual Care or other Activities	quality of life / functioning	quality of life	emotional well-being including quality of life	?	mixed	end of treatment	11	348	149		199		intervention	SMD	0.32	0.02	0.62	0.3954	random
van der Steen	2018	1	Control: Usual Care	Dementia / Cognitive Impairment	Dementia	rct	adults	active MT	Music-based therapeutic interventions	Standard Treatment	Usual Care	quality of life / functioning	quality of life	emotional well-being including quality of life	?	mixed	end of treatment	3	113	45		68		intervention	SMD	0.47	-0.3	1.25	0.669	random
van der Steen	2018	1	Control: Other Activities	Dementia / Cognitive Impairment	Dementia	rct	adults	active MT	Music-based therapeutic interventions	Standard Treatment / Other	Other Activities	quality of life / functioning	quality of life	emotional well-being including quality of life	?	mixed	end of treatment	8	235	104		131		intervention	SMD	0.3	-0.04	0.64	0.333	random
van der Steen	2018	0		Dementia / Cognitive Impairment	Dementia	rct	adults	active MT	Music-based therapeutic interventions	Standard Treatment / Other	Usual Care or other Activities	psychopathology	depression symptoms	dementia symptom depression	various (BEHAVE-AD, NPI, Cornell, other)	mixed	end of treatment	11	503	241		262		intervention	SMD	-0.27	-0.45	-0.09	0	random
van der Steen	2018	1	Control: Usual Care	Dementia / Cognitive Impairment	Dementia	rct	adults	active MT	Music-based therapeutic interventions	Standard Treatment	Usual Care	psychopathology	depression symptoms	dementia symptom depression	various (BEHAVE-AD, NPI, Cornell, other)	mixed	end of treatment	11	307	149		158		intervention	SMD	-0.28	-0.53	-0.04	0.0982	random
van der Steen	2018	1	Control: Other Activities	Dementia / Cognitive Impairment	Dementia	rct	adults	active MT	Music-based therapeutic interventions	Standard Treatment / Other	Other Activities	psychopathology	depression symptoms	dementia symptom depression	various	mixed	end of treatment	11	196	92		104		intervention	SMD	-0.23	-0.52	0.06	0	random
van der Steen	2018	0		Dementia / Cognitive Impairment	Dementia	rct	adults	active MT	Music-based therapeutic interventions	Standard Treatment / Other	Usual Care or other Activities	psychopathology	anxiety symptoms	dementia symptom anxiety	various (STAI-A, NPI, BEHAVE-AD)	mixed	end of treatment	15	478	222		256		intervention	SMD	-0.43	-0.72	-0.14	0.5324	random
van der Steen	2018	1	Control: Usual Care	Dementia / Cognitive Impairment	Dementia	rct	adults	active MT	Music-based therapeutic interventions	Standard Treatment	Usual Care	psychopathology	anxiety symptoms	dementia symptom anxiety	various (STAI-A, NPI, BEHAVE-AD)	mixed	end of treatment	6	237	109		128		intervention	SMD	-0.22	-0.48	0.04	0	random
van der Steen	2018	1	Control: Other Activities	Dementia / Cognitive Impairment	Dementia	rct	adults	active MT	Music-based therapeutic interventions	Standard Treatment / Other	Other Activities	psychopathology	anxiety symptoms	dementia symptom anxiety	various (STAI-A, NPI, BEHAVE-AD)	mixed	end of treatment	9	241	113		128		intervention	SMD	-0.63	-1.13	-0.12	0.6613	random
van der Steen	2018	0		Dementia / Cognitive Impairment	Dementia	rct	adults	active MT	Music-based therapeutic interventions	Standard Treatment / Other	Usual Care or other Activities	psychopathology	agitation & agression	dementia symptom behavior problems (agitation & aggression)	various (BEHAVE-AD, NPI, CMAI)	mixed	end of treatment	16	626	293		333		intervention	SMD	-0.07	-0.24	0.1	0.0945	random
van der Steen	2018	1	Control: Usual Care	Dementia / Cognitive Impairment	Dementia	rct	adults	active MT	Music-based therapeutic interventions	Standard Treatment	Usual Care	psychopathology	agitation & agression	dementia symptom behavior problems (agitation & aggression)	various (BEHAVE-AD, NPI, CMAI)	mixed	end of treatment	10	458	220		238		intervention	SMD	-0.1	-0.31	0.11	0.2082	random
van der Steen	2018	1	Control: Other Activities	Dementia / Cognitive Impairment	Dementia	rct	adults	active MT	Music-based therapeutic interventions	Standard Treatment / Other	Other Activities	psychopathology	agitation & agression	dementia symptom behavior problems (agitation & aggression)	various (BEHAVE-AD, NPI, CMAI)	mixed	end of treatment	6	168	73		95		control	SMD	0.01	-0.31	0.32	0.5324	random
van der Steen	2018	0		Dementia / Cognitive Impairment	Dementia	rct	adults	active MT	Music-based therapeutic interventions	Standard Treatment / Other	Usual Care or other Activities	psychopathology	behaviour problems	dementia symptom behavior problems (overall)	NPI	mixed	end of treatment	13	442	185		257		intervention	SMD	-0.23	-0.46	-0.01	0.1915	random
van der Steen	2018	1	Control: Usual Care	Dementia / Cognitive Impairment	Dementia	rct	adults	active MT	Music-based therapeutic interventions	Standard Treatment	Usual Care	psychopathology	behaviour problems	dementia symptom behavior problems (overall)	NPI	mixed	end of treatment	6	251	107		144		intervention	SMD	-0.4	-0.71	-0.1	0.2233	random
van der Steen	2018	1	Control: Other Activities	Dementia / Cognitive Impairment	Dementia	rct	adults	active MT	Music-based therapeutic interventions	Standard Treatment / Other	Other Activities	psychopathology	behaviour problems	dementia symptom behavior problems (overall)	NPI	mixed	end of treatment	7	191	78		113		intervention	SMD	-0.02	-0.32	0.28	0	random
van der Steen	2018	0		Dementia / Cognitive Impairment	Dementia	rct	adults	active MT	Music-based therapeutic interventions	Standard Treatment / Other	Other Activities	psychopathology	social behaviour	dementia symptom social behavior	?	mixed	end of treatment	3	70	35		35		intervention	SMD	0.54	0.06	1.02	0	random
van der Steen	2018	0		Dementia / Cognitive Impairment	Dementia	rct	adults	active MT	Music-based therapeutic interventions	Standard Treatment / Other	Usual Care or other Activities	psychopathology	cognitive function	cognition	various (MMSE, SIB)	mixed	end of treatment	8	350	162		188		intervention	SMD	0.15	-0.06	0.36	0	random
van der Steen	2018	1	Control: Usual Care	Dementia / Cognitive Impairment	Dementia	rct	adults	active MT	Music-based therapeutic interventions	Standard Treatment	Usual Care	psychopathology	cognitive function	cognition	various (MMSE, SIB)	mixed	end of treatment	4	216	102		114		intervention	SMD	0.18	-0.09	0.45	0	random
van der Steen	2018	1	Control: Other Activities	Dementia / Cognitive Impairment	Dementia	rct	adults	active MT	Music-based therapeutic interventions	Standard Treatment / Other	Other Activities	psychopathology	cognitive function	cognition	various (MMSE, SIB)	mixed	end of treatment	4	134	60		74		intervention	SMD	0.1	-0.25	0.44	0	random
van der Steen	2018	0		Dementia / Cognitive Impairment	Dementia	rct	adults	active MT	Music-based therapeutic interventions	Standard Treatment / Other	Usual Care or other Activities	quality of life / functioning	quality of life	emotional well-being including quality of life	?	follow up	long-term (>= 4 weeks after treatment)	5	180	68		112		intervention	SMD	0.34	-0.12	0.08	0.4581	random
van der Steen	2018	1	Control: Usual Care	Dementia / Cognitive Impairment	Dementia	rct	adults	active MT	Music-based therapeutic interventions	Standard Treatment	Usual Care	quality of life / functioning	quality of life	emotional well-being including quality of life	?	follow up	long-term (>= 4 weeks after treatment)	2	72	25		47		intervention	SMD	0.91	-0.85	2.67	0.801	random
van der Steen	2018	1	Control: Other Activities	Dementia / Cognitive Impairment	Dementia	rct	adults	active MT	Music-based therapeutic interventions	Standard Treatment / Other	Other Activities	quality of life / functioning	quality of life	emotional well-being including quality of life	?	follow up	long-term (>= 4 weeks after treatment)	3	108	43		65		intervention	SMD	0.18	-0.22	0.58	0.0293	random
van der Steen	2018	0		Dementia / Cognitive Impairment	Dementia	rct	adults	active MT	Music-based therapeutic interventions	Standard Treatment / Other	Usual Care or other Activities	psychopathology	depression symptoms	dementia symptom depression	?	follow up	long-term (>= 4 weeks after treatment)	7	354	159		195		intervention	SMD	-0.03	-0.24	0.19	0	random
van der Steen	2018	1	Control: Usual Care	Dementia / Cognitive Impairment	Dementia	rct	adults	active MT	Music-based therapeutic interventions	Standard Treatment	Usual Care	psychopathology	depression symptoms	dementia symptom depression	?	follow up	long-term (>= 4 weeks after treatment)	4	233	108		125		intervention	SMD	-0.02	-0.28	0.24	0	random
van der Steen	2018	1	Control: Other Activities	Dementia / Cognitive Impairment	Dementia	rct	adults	active MT	Music-based therapeutic interventions	Standard Treatment / Other	Other Activities	psychopathology	depression symptoms	dementia symptom depression	?	follow up	long-term (>= 4 weeks after treatment)	3	121	51		70		intervention	SMD	-0.04	-0.41	0.33	0	random
van der Steen	2018	0		Dementia / Cognitive Impairment	Dementia	rct	adults	active MT	Music-based therapeutic interventions	Standard Treatment / Other	Usual Care or other Activities	psychopathology	anxiety symptoms	dementia symptom anxiety	?	follow up	long-term (>= 4 weeks after treatment)	7	265	118		147		intervention	SMD	-0.28	-0.71	0.15	0.634	random
van der Steen	2018	1	Control: Usual Care	Dementia / Cognitive Impairment	Dementia	rct	adults	active MT	Music-based therapeutic interventions	Standard Treatment	Usual Care	psychopathology	anxiety symptoms	dementia symptom anxiety	?	follow up	long-term (>= 4 weeks after treatment)	3	141	64		77		intervention	SMD	-0.06	-0.48	0.37	0.3453	random
van der Steen	2018	1	Control: Other Activities	Dementia / Cognitive Impairment	Dementia	rct	adults	active MT	Music-based therapeutic interventions	Standard Treatment / Other	Other Activities	psychopathology	anxiety symptoms	dementia symptom anxiety	?	follow up	long-term (>= 4 weeks after treatment)	4	124	54		70		intervention	SMD	-0.53	-1.31	0.25	0.7374	random
van der Steen	2018	0		Dementia / Cognitive Impairment	Dementia	rct	adults	active MT	Music-based therapeutic interventions	Standard Treatment / Other	Usual Care or other Activities	psychopathology	agitation & agression	dementia symptom beavior problems (agitation & aggression)	?	follow up	long-term (>= 4 weeks after treatment)	6	330	149		181		intervention	SMD	-0.1	-0.33	0.13	0.0647	random
van der Steen	2018	1	Control: Usual Care	Dementia / Cognitive Impairment	Dementia	rct	adults	active MT	Music-based therapeutic interventions	Standard Treatment	Usual Care	psychopathology	agitation & agression	dementia symptom beavior problems (agitation & aggression)	?	follow up	long-term (>= 4 weeks after treatment)	4	241	113		128		intervention	SMD	-0.17	-0.42	0.09	0	random
van der Steen	2018	1	Control: Other Activities	Dementia / Cognitive Impairment	Dementia	rct	adults	active MT	Music-based therapeutic interventions	Standard Treatment / Other	Other Activities	psychopathology	agitation & agression	dementia symptom beavior problems (agitation & aggression)	?	follow up	long-term (>= 4 weeks after treatment)	2	89	36		53		control	SMD	0.1	-0.66	0.86	0.6725	random
van der Steen	2018	0		Dementia / Cognitive Impairment	Dementia	rct	adults	active MT	Music-based therapeutic interventions	Standard Treatment / Other	Usual Care or other Activities	psychopathology	behaviour problems	dementia symptom beavior problems (overall)	NPI	follow up	long-term (>= 4 weeks after treatment)	8	351	142		209		intervention	SMD	-0.19	-0.51	0.14	0.5094	random
van der Steen	2018	1	Control: Usual Care	Dementia / Cognitive Impairment	Dementia	rct	adults	active MT	Music-based therapeutic interventions	Standard Treatment	Usual Care	psychopathology	behaviour problems	dementia symptom beavior problems (overall)	NPI	follow up	long-term (>= 4 weeks after treatment)	5	207	88		119		intervention	SMD	-0.32	-0.85	0.21	0.6712	random
van der Steen	2018	1	Control: Other Activities	Dementia / Cognitive Impairment	Dementia	rct	adults	active MT	Music-based therapeutic interventions	Standard Treatment / Other	Other Activities	psychopathology	behaviour problems	dementia symptom beavior problems (overall)	NPI	follow up	long-term (>= 4 weeks after treatment)	3	144	54		90		intervention	SMD	-0.09	-0.44	0.25	0	random
van der Steen	2018	0		Dementia / Cognitive Impairment	Dementia	rct	adults	active MT	Music-based therapeutic interventions	Standard Treatment / Other	Other Activities	psychopathology	social behaviour	dementia symptom social behavior	?	follow up	long-term (>= 4 weeks after treatment)	2	48	23		25		intervention	SMD	0.53	-0.53	1.6	0.5431	random
van der Steen	2018	0		Dementia / Cognitive Impairment	Dementia	rct	adults	active MT	Music-based therapeutic interventions	Standard Treatment / Other	Usual Care or other Activities	psychopathology	cognitive function	cognition	?	follow up	long-term (>= 4 weeks after treatment)	3	193	81		112		intervention	SMD	0.07	-0.21	0.36	0	random
van der Steen	2018	1	Control: Usual Care	Dementia / Cognitive Impairment	Dementia	rct	adults	active MT	Music-based therapeutic interventions	Standard Treatment	Usual Care	psychopathology	cognitive function	cognition	?	follow up	long-term (>= 4 weeks after treatment)	2	146	65		81		intervention	SMD	0.09	-0.24	0.41	0	random
van der Steen	2018	1	Control: Other Activities	Dementia / Cognitive Impairment	Dementia	rct	adults	active MT	Music-based therapeutic interventions	Standard Treatment / Other	Other Activities	psychopathology	cognitive function	cognition	?	follow up	long-term (>= 4 weeks after treatment)	1	47	16		31		intervention	SMD	0.04	-0.56	0.64	//	random
Wang	2014	0		Sleep Disorder	acute & chronic sleep disorder	rct	adults	Music Medicine	receptive Music Intervention	Standard Treatment / Other	?	psychopathology	sleep quality	sleep quality	various (RCSQ, PSG, VAS, VSH, PSQI)	mixed	?	10	648					intervention	SMD	-0.63	-0.92	-0.34	0.64	random
Wang	2014	1	Diagnosis: acute sleep disorder	Sleep Disorder	acute sleep disorder	rct	adults	Music Medicine	receptive Music Intervention	Standard Treatment / Other	?	psychopathology	sleep quality	sleep quality	various (RCSQ, PSG, VAS, VSH)	mixed	?	4	309					intervention	SMD	-0.74	-1.13	-0.34	0.56	random
Wang	2014	1	Diagnosis: chronic sleep disorder	Sleep Disorder	chronic sleep disorder	rct	adults	Music Medicine	receptive Music Intervention	Standard Treatment / Other	?	psychopathology	sleep quality	sleep quality	vrious (PSQI, PSG)	mixed	?	6	339					intervention	SMD	-0.55	-0.99	-0.11	0.71	random
Wang	2014	1	Location: USA & Europe	Sleep Disorder	acute & chronic sleep disorder	rct	adults	Music Medicine	receptive Music Intervention	Standard Treatment / Other	?	psychopathology	sleep quality	sleep quality	various	mixed	?	6						intervention	SMD	-0.65	-0.91	-0.38	//	random
Wang	2014	1	Location: Asia	Sleep Disorder	acute & chronic sleep disorder	rct	adults	Music Medicine	receptive Music Intervention	Standard Treatment / Other	?	psychopathology	sleep quality	sleep quality	various	mixed	?	4						intervention	SMD	-0.61	-1.03	-0.08	//	random
Wang	2014	1	Average age <=35	Sleep Disorder	acute & chronic sleep disorder	rct	adults	Music Medicine	receptive Music Intervention	Standard Treatment / Other	?	psychopathology	sleep quality	sleep quality	various	mixed	?	3						intervention	SMD	-0.47	-1.41	0.48	//	random
Wang	2014	1	Average age 35-65	Sleep Disorder	acute & chronic sleep disorder	rct	adults	Music Medicine	receptive Music Intervention	Standard Treatment / Other	?	psychopathology	sleep quality	sleep quality	various	mixed	?	3						intervention	SMD	-0.81	-1.29	-0.33	//	random
Wang	2014	1	Average age >65	Sleep Disorder	acute & chronic sleep disorder	rct	adults	Music Medicine	receptive Music Intervention	Standard Treatment / Other	?	psychopathology	sleep quality	sleep quality	various	mixed	?	4						intervention	SMD	-0.6	-0.91	-0.29	//	random
Wang	2014	1	Follow-up distance: <4 days	Sleep Disorder	acute & chronic sleep disorder	rct	adults	Music Medicine	receptive Music Intervention	Standard Treatment / Other	?	psychopathology	sleep quality	sleep quality	various	mixed	?	4						intervention	SMD	-0.74	-1.13	-0.34	//	random
Wang	2014	1	Follow-up distance: 4 days to 2 weeks	Sleep Disorder	acute & chronic sleep disorder	rct	adults	Music Medicine	receptive Music Intervention	Standard Treatment / Other	?	psychopathology	sleep quality	sleep quality	various	mixed	?	2						control	SMD	0.02	-0.44	0.48	//	random
Wang	2014	1	Follow-up distance: 3 weeks to 4 weeks	Sleep Disorder	acute & chronic sleep disorder	rct	adults	Music Medicine	receptive Music Intervention	Standard Treatment / Other	?	psychopathology	sleep quality	sleep quality	various	mixed	?	4						intervention	SMD	-0.79	-1.21	-0.37	//	random
Wang	2014	1	Assessment: Objective	Sleep Disorder	acute & chronic sleep disorder	rct	adults	Music Medicine	receptive Music Intervention	Standard Treatment / Other	?	psychopathology	sleep quality	sleep quality	various	mixed	?	2						intervention	SMD	-0.06	-0.6	0.48	//	random
Wang	2014	1	Assessment: Subjective	Sleep Disorder	acute & chronic sleep disorder	rct	adults	Music Medicine	receptive Music Intervention	Standard Treatment / Other	?	psychopathology	sleep quality	sleep quality	various	mixed	?	8						intervention	SMD	-0.77	-1.04	-0.5	//	random
Wang	2020	0		Dementia / Cognitive Impairment	Mild Cognitive Impairment	rct	adults	music-based Interventions	music-based Interventions	Standard Treatment / Other	Standard Treatment / Pacobo / education	psychopathology	cognitive function	cognitive function	MMSE	mixed	>= 4 weekes	?						intervention	MD	1.5	0.01	2.99	//	?
Watt	2019	0		Dementia / Cognitive Impairment	Dementia	rct	adults	music-based Interventions	Music Therapy	Standard Treatment	usual care	psychopathology	aggression (physical)	physical aggression	?	mixed	mixed	?						control	SMD	0.1	-0.35	0.53	//	?
Watt	2019	0		Dementia / Cognitive Impairment	Dementia	rct	adults	music-based Interventions	Music Therapy	Standard Treatment	usual care	psychopathology	aggression (verbal)	verbal aggression	?	mixed	mixed	?						intervention	SMD	-0.17	-0.63	0.28	//	?
Watt	2019	0		Dementia / Cognitive Impairment	Dementia	rct	adults	music-based Interventions	Music Therapy	Standard Treatment	usual care	psychopathology	agitation (physical)	physical agitation	?	mixed	mixed	?						intervention	SMD	-0.34	-0.72	0.05	//	?
Watt	2019	0		Dementia / Cognitive Impairment	Dementia	rct	adults	music-based Interventions	Music Therapy	Standard Treatment	usual care	psychopathology	agitation (verbal)	verbal agitation	?	mixed	mixed	?						intervention	SMD	-0.21	-0.6	0.18	//	?
Watt	2019	0	Long-term care / assisted living facilities	Dementia / Cognitive Impairment	Dementia	rct	adults	music-based Interventions	Music Therapy	Standard Treatment	usual care	psychopathology	agitation & agression	combined agitation and aggression	?	mixed	mixed	10	460					intervention	SMD	-0.37	-0.63	-0.11	//	?
Watt	2019	0	age: >=80	Dementia / Cognitive Impairment	Dementia	rct	adults	music-based Interventions	Music Therapy	Standard Treatment	usual care	psychopathology	agitation & agression	combined agitation and aggression	?	mixed	mixed	12	535					intervention	SMD	-0.26	-0.52	0	//	?
Whipple	2004	0		Autism	Autistic Spectrum Disorder	cct	children, adolescents & young adults (max. 21 y)	music-based Interventions	Music Intervention	Standard Treatment / Other	mixed	psychopathology	mixed	mixed	various	mixed	mixed	9	96					intervention	d	0.77	0.46	1.08	//	?
Zhang	2017	0		Dementia / Cognitive Impairment	Dementia	rct & cct & rct/cross	adults	music-based Interventions	Music Therapy	Standard Treatment / Other	activity control / Usual care	psychopathology	disruptive behaviour	disruptive behaviour	various (CMAI, BEHAVE-AD, NPI, NPI-Q)	mixed	at end of therapy	37	1764					intervention	SMD	-0.42	-0.74	-0.11	0.904	random
Zhang	2017	1	Disorder: Alzheimer's	Dementia / Cognitive Impairment	Dementia	rct & cct & rct/cross	adults	music-based Interventions	Music Therapy	Standard Treatment / Other	activity control / Usual care	psychopathology	disruptive behaviour	disruptive behaviour	various	mixed	at end of therapy	8	345					intervention	SMD	-0.61	-1.36	0.15	0.898	random
Zhang	2017	1	Disorder: multiple dementia	Dementia / Cognitive Impairment	Dementia	rct & cct & rct/cross	adults	music-based Interventions	Music Therapy	Standard Treatment / Other	activity control / Usual care	psychopathology	disruptive behaviour	disruptive behaviour	various	mixed	at end of therapy	24	1133					intervention	SMD	-0.42	-0.83	-0.01	0.913	random
Zhang	2017	1	Intervention: interactive	Dementia / Cognitive Impairment	Dementia	rct & cct & rct/cross	adults	active MT	Music Therapy (interactive)	Standard Treatment / Other	activity control / Usual care	psychopathology	disruptive behaviour	disruptive behaviour	various	mixed	at end of therapy	25	1446					intervention	SMD	-0.56	-1.01	-0.11	0.924	random
Zhang	2017	1	Intervention: receptive	Dementia / Cognitive Impairment	Dementia	rct & cct & rct/cross	adults	receptive MT	Music Therapy (receptive)	Standard Treatment / Other	activity control / Usual care	psychopathology	disruptive behaviour	disruptive behaviour	various	mixed	at end of therapy	12	369					intervention	SMD	-0.13	-0.45	0.19	0.735	random
Zhang	2017	1	Control: Activity Control	Dementia / Cognitive Impairment	Dementia	rct & cct & rct/cross	adults	music-based Interventions	Music Therapy	Standard Treatment / Other	Activity control	psychopathology	disruptive behaviour	disruptive behaviour	various	mixed	at end of therapy	12	413					intervention	SMD	-0.74	-1.47	-0.02	0.939	random
Zhang	2017	1	Control: Usual Care	Dementia / Cognitive Impairment	Dementia	rct & cct & rct/cross	adults	music-based Interventions	Music Therapy	Standard Treatment	Usual care	psychopathology	disruptive behaviour	disruptive behaviour	various	mixed	at end of therapy	25	1333					intervention	SMD	-0.26	-0.57	0.96	0.854	random
Zhang	2017	1	Type of accomodation: Hospital	Dementia / Cognitive Impairment	Dementia	rct & cct & rct/cross	adults	music-based Interventions	Music Therapy	Standard Treatment / Other	activity control / Usual care	psychopathology	disruptive behaviour	disruptive behaviour	various	mixed	at end of therapy	7	162					intervention	SMD	-0.35	-1.1	0.41	0.821	random
Zhang	2017	1	Type of accomodation: Nursing Home	Dementia / Cognitive Impairment	Dementia	rct & cct & rct/cross	adults	music-based Interventions	Music Therapy	Standard Treatment / Other	activity control / Usual care	psychopathology	disruptive behaviour	disruptive behaviour	various	mixed	at end of therapy	28	1345					intervention	SMD	-0.63	-1.06	-0.2	0.921	random
Zhang	2017	1	Trial design: rct	Dementia / Cognitive Impairment	Dementia	rct	adults	music-based Interventions	Music Therapy	Standard Treatment / Other	activity control / Usual care	psychopathology	disruptive behaviour	disruptive behaviour	various	mixed	at end of therapy	20	955					intervention	SMD	-0.52	-1.02	-0.03	0.914	random
Zhang	2017	1	Trial design: cct	Dementia / Cognitive Impairment	Dementia	cct	adults	music-based Interventions	Music Therapy	Standard Treatment / Other	activity control / Usual care	psychopathology	disruptive behaviour	disruptive behaviour	various	mixed	at end of therapy	7	327					intervention	SMD	-1.02	-1.79	-0.25	0.895	random
Zhang	2017	1	Trial design: rct/cross	Dementia / Cognitive Impairment	Dementia	rct/cross	adults	music-based Interventions	Music Therapy	Standard Treatment / Other	activity control / Usual care	psychopathology	disruptive behaviour	disruptive behaviour	various	mixed	at end of therapy	10	464					control	SMD	0.12	-0.35	0.59	0.882	random
Zhang	2017	1	Length of trial: trial=<4weeks	Dementia / Cognitive Impairment	Dementia	rct & cct & rct/cross	adults	music-based Interventions	Music Therapy	Standard Treatment / Other	activity control / Usual care	psychopathology	disruptive behaviour	disruptive behaviour	various	short-term	at end of therapy (trial=<4weeks)	15	695					intervention	SMD	-0.24	-0.81	0.32	0.921	random
Zhang	2017	1	Length of trial: trial5-8weeks	Dementia / Cognitive Impairment	Dementia	rct & cct & rct/cross	adults	music-based Interventions	Music Therapy	Standard Treatment / Other	activity control / Usual care	psychopathology	disruptive behaviour	disruptive behaviour	various	short-term	at end of therapy (trial5-8weeks)	9	512					intervention	SMD	-0.75	-1.26	-0.24	0.861	random
Zhang	2017	1	Length of trial: 9-12weeks	Dementia / Cognitive Impairment	Dementia	rct & cct & rct/cross	adults	music-based Interventions	Music Therapy	Standard Treatment / Other	activity control / Usual care	psychopathology	disruptive behaviour	disruptive behaviour	various	short-term	at end of therapy (trial9-12wekks)	9	292					//	SMD	0	-0.44	0.44	0.756	random
Zhang	2017	1	Length of trial: 12+weeks	Dementia / Cognitive Impairment	Dementia	rct & cct & rct/cross	adults	music-based Interventions	Music Therapy	Standard Treatment / Other	activity control / Usual care	psychopathology	disruptive behaviour	disruptive behaviour	various	medium-term	at end of therapy (trial12+weeks)	4	247					intervention	SMD	-1.18	-2.63	0.27	0.958	random
Zhang	2017	1	Measure: CMAI	Dementia / Cognitive Impairment	Dementia	rct & cct & rct/cross	adults	music-based Interventions	Music Therapy	Standard Treatment / Other	activity control / Usual care	psychopathology	disruptive behaviour	disruptive behaviour	CMAI	mixed	at end of therapy	16	906					intervention	SMD	-0.4	-0.83	0.03	0.875	random
Zhang	2017	1	Measure: BEHAVE-AD	Dementia / Cognitive Impairment	Dementia	rct & cct & rct/cross	adults	music-based Interventions	Music Therapy	Standard Treatment / Other	activity control / Usual care	psychopathology	disruptive behaviour	disruptive behaviour	BEHAVE-AD	mixed	at end of therapy	4	95					intervention	SMD	-1.67	-3.02	-0.33	0.881	random
Zhang	2017	1	Measure: NPI/NPI-Q	Dementia / Cognitive Impairment	Dementia	rct & cct & rct/cross	adults	music-based Interventions	Music Therapy	Standard Treatment / Other	activity control / Usual care	psychopathology	disruptive behaviour	disruptive behaviour	NPI/NPI-Q	mixed	at end of therapy	10	482					intervention	SMD	-0.65	-1.43	0.12	0.94	random
Zhang	2017	0		Dementia / Cognitive Impairment	Dementia	rct & cct & rct/cross	adults	music-based Interventions	Music Therapy	Standard Treatment / Other	activity control / Usual care	psychopathology	disruptive behaviour	disruptive behaviour	various (CMAI, BEHAVE-AD, NPI, NPI-Q)	follow up	follow up	22	695					intervention	SMD	-0.42	-0.85	0	0.899	random
Zhang	2017	1	Disorder: Alzheimer's	Dementia / Cognitive Impairment	Dementia	rct & cct & rct/cross	adults	music-based Interventions	Music Therapy	Standard Treatment / Other	activity control / Usual care	psychopathology	disruptive behaviour	disruptive behaviour	various	follow up	follow up	4	76					intervention	SMD	-0.59	-1.4	0.41	0.83	random
Zhang	2017	1	Disorder: multiple dementia	Dementia / Cognitive Impairment	Dementia	rct & cct & rct/cross	adults	music-based Interventions	Music Therapy	Standard Treatment / Other	activity control / Usual care	psychopathology	disruptive behaviour	disruptive behaviour	various	follow up	follow up	14	490					intervention	SMD	-0.73	-1.15	-0.3	0.87	random
Zhang	2017	1	Intervention: interactive	Dementia / Cognitive Impairment	Dementia	rct & cct & rct/cross	adults	active MT	Music Therapy (interactive)	Standard Treatment / Other	activity control / Usual care	psychopathology	disruptive behaviour	disruptive behaviour	various	follow up	follow up	15	554					intervention	SMD	-0.39	-0.95	0.17	0.879	random
Zhang	2017	1	Intervention: receptive	Dementia / Cognitive Impairment	Dementia	rct & cct & rct/cross	adults	receptive MT	Music Therapy (receptive)	Standard Treatment / Other	activity control / Usual care	psychopathology	disruptive behaviour	disruptive behaviour	various	follow up	follow up	7	211					intervention	SMD	-0.43	-1.05	0.2	0.974	random
Zhang	2017	1	Control: Activity Control	Dementia / Cognitive Impairment	Dementia	rct & cct & rct/cross	adults	music-based Interventions	Music Therapy	Standard Treatment / Other	Activity control	psychopathology	disruptive behaviour	disruptive behaviour	various	follow up	follow up	10	399					intervention	SMD	-0.52	-1.12	0.08	0.909	random
Zhang	2017	1	Control: Usual Care	Dementia / Cognitive Impairment	Dementia	rct & cct & rct/cross	adults	music-based Interventions	Music Therapy	Standard Treatment	Usual care	psychopathology	disruptive behaviour	disruptive behaviour	various	follow up	follow up	12	364					intervention	SMD	-0.29	-0.94	0.36	0.9	random
Zhang	2017	1	Type of accomodation: Hospital	Dementia / Cognitive Impairment	Dementia	rct & cct & rct/cross	adults	music-based Interventions	Music Therapy	Standard Treatment / Other	activity control / Usual care	psychopathology	disruptive behaviour	disruptive behaviour	various	follow up	follow up	5	94					intervention	SMD	-0.59	-1.36	0.19	0.794	random
Zhang	2017	1	Type of accomodation: Nursing Home	Dementia / Cognitive Impairment	Dementia	rct & cct & rct/cross	adults	music-based Interventions	Music Therapy	Standard Treatment / Other	activity control / Usual care	psychopathology	disruptive behaviour	disruptive behaviour	various	follow up	follow up	15	528					intervention	SMD	-0.42	-0.98	0.13	0.92	random
Zhang	2017	1	Trial design: rct	Dementia / Cognitive Impairment	Dementia	rct	adults	music-based Interventions	Music Therapy	Standard Treatment / Other	activity control / Usual care	psychopathology	disruptive behaviour	disruptive behaviour	various	follow up	follow up	17	511					intervention	SMD	-0.63	-1.06	-0.21	0.879	random
Zhang	2017	1	Trial design: cct	Dementia / Cognitive Impairment	Dementia	cct	adults	music-based Interventions	Music Therapy	Standard Treatment / Other	activity control / Usual care	psychopathology	disruptive behaviour	disruptive behaviour	various	follow up	follow up	3	156					control	SMD	3.31	-0.44	7.05	0.974	random
Zhang	2017	1	Trial design: rct/cross	Dementia / Cognitive Impairment	Dementia	rct/cross	adults	music-based Interventions	Music Therapy	Standard Treatment / Other	activity control / Usual care	psychopathology	disruptive behaviour	disruptive behaviour	various	follow up	follow up	2	28					intervention	SMD	-0.21	-0.74	0.31	0	random
Zhang	2017	1	Length of trial: trial=<4weeks	Dementia / Cognitive Impairment	Dementia	rct & cct & rct/cross	adults	music-based Interventions	Music Therapy	Standard Treatment / Other	activity control / Usual care	psychopathology	disruptive behaviour	disruptive behaviour	various	follow up	follow up (trial=<4weeks)	11	213					intervention	SMD	-0.52	-0.96	-0.09	0.809	random
Zhang	2017	1	Length of trial: trial5-8weeks	Dementia / Cognitive Impairment	Dementia	rct & cct & rct/cross	adults	music-based Interventions	Music Therapy	Standard Treatment / Other	activity control / Usual care	psychopathology	disruptive behaviour	disruptive behaviour	various	follow up	follow up (trial5-8weeks)	3	195					control	SMD	2.71	0.23	5.7	0.973	random
Zhang	2017	1	Length of trial: 9-12weeks	Dementia / Cognitive Impairment	Dementia	rct & cct & rct/cross	adults	music-based Interventions	Music Therapy	Standard Treatment / Other	activity control / Usual care	psychopathology	disruptive behaviour	disruptive behaviour	various	follow up	follow up (trial9-12wekks)	7	1228					intervention	SMD	-0.34	-0.84	0.16	0.764	random
Zhang	2017	1	Length of trial: 12+weeks	Dementia / Cognitive Impairment	Dementia	rct & cct & rct/cross	adults	music-based Interventions	Music Therapy	Standard Treatment / Other	activity control / Usual care	psychopathology	disruptive behaviour	disruptive behaviour	various	follow up	follow up (trial12+weeks)	1	59					intervention	SMD	-3.17	-3.95	-2.4	//	random
Zhang	2017	1	Measure: CMAI	Dementia / Cognitive Impairment	Dementia	rct & cct & rct/cross	adults	music-based Interventions	Music Therapy	Standard Treatment / Other	activity control / Usual care	psychopathology	disruptive behaviour	disruptive behaviour	CMAI	mixed	at end of therapy	11	310					intervention	SMD	-0.55	-0.95	-0.14	0.806	random
Zhang	2017	1	Measure: BEHAVE-AD	Dementia / Cognitive Impairment	Dementia	rct & cct & rct/cross	adults	music-based Interventions	Music Therapy	Standard Treatment / Other	activity control / Usual care	psychopathology	disruptive behaviour	disruptive behaviour	BEHAVE-AD	mixed	at end of therapy	4	95					control	SMD	1.79	-1.08	4.66	0.963	random
Zhang	2017	1	Measure: NPI/NPI-Q	Dementia / Cognitive Impairment	Dementia	rct & cct & rct/cross	adults	music-based Interventions	Music Therapy	Standard Treatment / Other	activity control / Usual care	psychopathology	disruptive behaviour	disruptive behaviour	NPI/NPI-Q	mixed	at end of therapy	5	245					intervention	SMD	-0.76	-1.77	0.25	0.934	random
Zhang	2017	0		Dementia / Cognitive Impairment	Dementia	rct & cct & rct/cross	adults	music-based Interventions	Music Therapy	Standard Treatment / Other	activity control / Usual care	psychopathology	cognitive function	cognitive function	various	mixed	at end of therapy	15	573					intervention	SMD	0.2	-0.09	0.49	0.657	random
Zhang	2017	1	Disorder: Alzheimer's	Dementia / Cognitive Impairment	Dementia	rct & cct & rct/cross	adults	music-based Interventions	Music Therapy	Standard Treatment / Other	activity control / Usual care	psychopathology	cognitive function	cognitive function	various	mixed	at end of therapy	3	71					intervention	SMD	0.12	-0.35	0.59	0.657	random
Zhang	2017	1	Disorder: multiple dementia	Dementia / Cognitive Impairment	Dementia	rct & cct & rct/cross	adults	music-based Interventions	Music Therapy	Standard Treatment / Other	activity control / Usual care	psychopathology	cognitive function	cognitive function	various	mixed	at end of therapy	6	246					intervention	SMD	0.31	0.02	0.59	0.217	random
Zhang	2017	1	Intervention: interactive	Dementia / Cognitive Impairment	Dementia	rct & cct & rct/cross	adults	active MT	Music Therapy (interactive)	Standard Treatment / Other	activity control / Usual care	psychopathology	cognitive function	cognitive function	various	mixed	at end of therapy	11	543					intervention	SMD	0.22	0.04	0.41	0.016	random
Zhang	2017	1	Intervention: receptive	Dementia / Cognitive Impairment	Dementia	rct & cct & rct/cross	adults	receptive MT	Music Therapy (receptive)	Standard Treatment / Other	activity control / Usual care	psychopathology	cognitive function	cognitive function	various	mixed	at end of therapy	2	75					control	SMD	-0.52	-1.47	0.43	0.675	random
Zhang	2017	1	Intervention: art therapy with music	Dementia / Cognitive Impairment	Dementia	rct & cct & rct/cross	adults	?	Art Therapy with music	Standard Treatment / Other	activity control / Usual care	psychopathology	cognitive function	cognitive function	various	mixed	at end of therapy	1	38					intervention	SMD	1.62	0.88	2.36	//	random
Zhang	2017	1	Control: Activity Control	Dementia / Cognitive Impairment	Dementia	rct & cct & rct/cross	adults	music-based Interventions	Music Therapy	Standard Treatment / Other	Activity control	psychopathology	cognitive function	cognitive function	various	mixed	at end of therapy	5	189					intervention	SMD	0.31	0.02	0.59	0	random
Zhang	2017	1	Control: Usual Care	Dementia / Cognitive Impairment	Dementia	rct & cct & rct/cross	adults	music-based Interventions	Music Therapy	Standard Treatment	Usual care	psychopathology	cognitive function	cognitive function	various	mixed	at end of therapy	10	384					intervention	SMD	0.17	-0.09	0.49	0.764	random
Zhang	2017	1	Type of accomodation: Hospital	Dementia / Cognitive Impairment	Dementia	rct & cct & rct/cross	adults	music-based Interventions	Music Therapy	Standard Treatment / Other	activity control / Usual care	psychopathology	cognitive function	cognitive function	various	mixed	at end of therapy	7	194					intervention	SMD	0.31	0.03	0.6	0	random
Zhang	2017	1	Type of accomodation: Nursing Home	Dementia / Cognitive Impairment	Dementia	rct & cct & rct/cross	adults	music-based Interventions	Music Therapy	Standard Treatment / Other	activity control / Usual care	psychopathology	cognitive function	cognitive function	various	mixed	at end of therapy	8	379					intervention	SMD	0.12	-0.08	0.32	0.813	random
Zhang	2017	1	Trial design: rct	Dementia / Cognitive Impairment	Dementia	rct	adults	music-based Interventions	Music Therapy	Standard Treatment / Other	activity control / Usual care	psychopathology	cognitive function	cognitive function	various	mixed	at end of therapy	8	329					control	SMD	-0.03	-0.41	0.35	0.659	random
Zhang	2017	1	Trial design: cct	Dementia / Cognitive Impairment	Dementia	cct	adults	music-based Interventions	Music Therapy	Standard Treatment / Other	activity control / Usual care	psychopathology	cognitive function	cognitive function	various	mixed	at end of therapy	6	188					intervention	SMD	0.48	0.01	0.96	0.594	random
Zhang	2017	1	Trial design: rct/cross	Dementia / Cognitive Impairment	Dementia	rct/cross	adults	music-based Interventions	Music Therapy	Standard Treatment / Other	activity control / Usual care	psychopathology	cognitive function	cognitive function	various	mixed	at end of therapy	1	56					intervention	SMD	0.47	-0.06	1	//	random
Zhang	2017	1	Length of trial: trial=<4weeks	Dementia / Cognitive Impairment	Dementia	rct & cct & rct/cross	adults	music-based Interventions	Music Therapy	Standard Treatment / Other	activity control / Usual care	psychopathology	cognitive function	cognitive function	various	short-term	at end of therapy	3	111					intervention	SMD	0.29	-0.09	0.67	0	random
Zhang	2017	1	Length of trial: trial5-8weeks	Dementia / Cognitive Impairment	Dementia	rct & cct & rct/cross	adults	music-based Interventions	Music Therapy	Standard Treatment / Other	activity control / Usual care	psychopathology	cognitive function	cognitive function	various	short-term	at end of therapy	3	143					intervention	SMD	0.42	0.09	0.76	0	random
Zhang	2017	1	Length of trial: 9-12weeks	Dementia / Cognitive Impairment	Dementia	rct & cct & rct/cross	adults	music-based Interventions	Music Therapy	Standard Treatment / Other	activity control / Usual care	psychopathology	cognitive function	cognitive function	various	short-term	at end of therapy	7	230					intervention	SMD	0.13	-0.48	0.75	0.817	random
Zhang	2017	1	Length of trial: 12+weeks	Dementia / Cognitive Impairment	Dementia	rct & cct & rct/cross	adults	music-based Interventions	Music Therapy	Standard Treatment / Other	activity control / Usual care	psychopathology	cognitive function	cognitive function	various	medium-term	at end of therapy	2	89					intervention	SMD	0.26	-0.16	0.68	0	random
Zhang	2017	1	Measure: MMSE	Dementia / Cognitive Impairment	Dementia	rct & cct & rct/cross	adults	music-based Interventions	Music Therapy	Standard Treatment / Other	activity control / Usual care	psychopathology	cognitive function	cognitive function	MMSE	mixed	at end of therapy	13	496					intervention	SMD	0.21	-0.12	0.55	0.706	random
Zhang	2017	1	Measure: other	Dementia / Cognitive Impairment	Dementia	rct & cct & rct/cross	adults	music-based Interventions	Music Therapy	Standard Treatment / Other	activity control / Usual care	psychopathology	cognitive function	cognitive function	other	mixed	at end of therapy	2	77					intervention	SMD	0.25	-0.3	0.6	0	random
Zhang	2017	0		Dementia / Cognitive Impairment	Dementia	rct & cct & rct/cross	adults	music-based Interventions	Music Therapy	Standard Treatment / Other	activity control / Usual care	psychopathology	cognitive function	cognitive function	various	follow up	follow up	8	265					intervention	SMD	0.19	-0.03	0.4	0	random
Zhang	2017	1	Disorder: Alzheimer's	Dementia / Cognitive Impairment	Dementia	rct & cct & rct/cross	adults	music-based Interventions	Music Therapy	Standard Treatment / Other	activity control / Usual care	psychopathology	cognitive function	cognitive function	various	follow up	follow up	2	55					//	SMD	0	-0.53	0.54	0	random
Zhang	2017	1	Disorder: multiple dementia	Dementia / Cognitive Impairment	Dementia	rct & cct & rct/cross	adults	music-based Interventions	Music Therapy	Standard Treatment / Other	activity control / Usual care	psychopathology	cognitive function	cognitive function	various	follow up	follow up	3	156					intervention	SMD	0.13	-0.14	0.4	0	random
Zhang	2017	1	Intervention: interactive	Dementia / Cognitive Impairment	Dementia	rct & cct & rct/cross	adults	active MT	Music Therapy (interactive)	Standard Treatment / Other	activity control / Usual care	psychopathology	cognitive function	cognitive function	various	follow up	follow up	7	229					intervention	SMD	0.2	0.02	0.42	0	random
Zhang	2017	1	Intervention: receptive	Dementia / Cognitive Impairment	Dementia	rct & cct & rct/cross	adults	receptive MT	Music Therapy (receptive)	Standard Treatment / Other	activity control / Usual care	psychopathology	cognitive function	cognitive function	various	follow up	follow up	1	18					control	SMD	-0.1	-1.05	0.85	//	random
Zhang	2017	1	Control: Activity Control	Dementia / Cognitive Impairment	Dementia	rct & cct & rct/cross	adults	music-based Interventions	Music Therapy	Standard Treatment / Other	Activity control	psychopathology	cognitive function	cognitive function	various	follow up	follow up	3	93					control	SMD	-0.01	-0.33	0.31	0	random
Zhang	2017	1	Control: Usual Care	Dementia / Cognitive Impairment	Dementia	rct & cct & rct/cross	adults	music-based Interventions	Music Therapy	Standard Treatment	Usual care	psychopathology	cognitive function	cognitive function	various	follow up	follow up	5	172					intervention	SMD	0.34	-0.33	0.4	0	random
Zhang	2017	1	Type of accomodation: Hospital	Dementia / Cognitive Impairment	Dementia	rct & cct & rct/cross	adults	music-based Interventions	Music Therapy	Standard Treatment / Other	activity control / Usual care	psychopathology	cognitive function	cognitive function	various	follow up	follow up	4	111					intervention	SMD	0.09	-0.23	0.41	0.081	random
Zhang	2017	1	Type of accomodation: Nursing Home	Dementia / Cognitive Impairment	Dementia	rct & cct & rct/cross	adults	music-based Interventions	Music Therapy	Standard Treatment / Other	activity control / Usual care	psychopathology	cognitive function	cognitive function	various	follow up	follow up	4	154					intervention	SMD	0.29	-0.01	0.58	0	random
Zhang	2017	1	Trial design: rct	Dementia / Cognitive Impairment	Dementia	rct	adults	music-based Interventions	Music Therapy	Standard Treatment / Other	activity control / Usual care	psychopathology	cognitive function	cognitive function	various	follow up	follow up	3	155					intervention	SMD	0.2	-0.12	0.51	0	random
Zhang	2017	1	Trial design: cct	Dementia / Cognitive Impairment	Dementia	cct	adults	music-based Interventions	Music Therapy	Standard Treatment / Other	activity control / Usual care	psychopathology	cognitive function	cognitive function	various	follow up	follow up	3	43					intervention	SMD	0.49	0.04	0.95	0	random
Zhang	2017	1	Trial design: rct/cross	Dementia / Cognitive Impairment	Dementia	rct/cross	adults	music-based Interventions	Music Therapy	Standard Treatment / Other	activity control / Usual care	psychopathology	cognitive function	cognitive function	various	follow up	follow up	2	56					control	SMD	-0.03	-0.4	0.34	0	random
Zhang	2017	1	Length of trial: trial=<4weeks	Dementia / Cognitive Impairment	Dementia	rct & cct & rct/cross	adults	music-based Interventions	Music Therapy	Standard Treatment / Other	activity control / Usual care	psychopathology	cognitive function	cognitive function	various	follow up	follow up	4	111					control	SMD	-0.02	-0.32	0.29	0	random
Zhang	2017	1	Length of trial: trial5-8weeks	Dementia / Cognitive Impairment	Dementia	rct & cct & rct/cross	adults	music-based Interventions	Music Therapy	Standard Treatment / Other	activity control / Usual care	psychopathology	cognitive function	cognitive function	various	follow up	follow up	1	100					intervention	SMD	0.3	-0.09	0.69	//	random
Zhang	2017	1	Length of trial: 9-12weeks	Dementia / Cognitive Impairment	Dementia	rct & cct & rct/cross	adults	music-based Interventions	Music Therapy	Standard Treatment / Other	activity control / Usual care	psychopathology	cognitive function	cognitive function	various	follow up	follow up	2	36					intervention	SMD	0.37	-0.14	0.88	0	random
Zhang	2017	1	Length of trial: 12+weeks	Dementia / Cognitive Impairment	Dementia	rct & cct & rct/cross	adults	music-based Interventions	Music Therapy	Standard Treatment / Other	activity control / Usual care	psychopathology	cognitive function	cognitive function	various	follow up	follow up	1	18					intervention	SMD	0.94	-0.05	1.92	//	random
Zhang	2017	1	Measure: MMSE	Dementia / Cognitive Impairment	Dementia	rct & cct & rct/cross	adults	music-based Interventions	Music Therapy	Standard Treatment / Other	activity control / Usual care	psychopathology	cognitive function	cognitive function	MMSE	follow up	follow up	5	192					intervention	SMD	0.16	-0.1	0.42	0.043	random
Zhang	2017	1	Measure: other	Dementia / Cognitive Impairment	Dementia	rct & cct & rct/cross	adults	music-based Interventions	Music Therapy	Standard Treatment / Other	activity control / Usual care	psychopathology	cognitive function	cognitive function	other	follow up	follow up	3	73					intervention	SMD	0.25	-0.15	0.65	0	random
Zhang	2017	0		Dementia / Cognitive Impairment	Dementia	rct & cct & rct/cross	adults	music-based Interventions	Music Therapy	Standard Treatment / Other	activity control / Usual care	psychopathology	depression symptoms	depression	?	mixed	mixed	13	?					intervention	SMD	-0.23	-0.47	0.02	0.543	random
Zhang	2017	0		Dementia / Cognitive Impairment	Dementia	rct & cct & rct/cross	adults	music-based Interventions	Music Therapy	Standard Treatment / Other	activity control / Usual care	psychopathology	anxiety symptoms	anxiety	?	mixed	mixed	11	?					intervention	SMD	-0.2	-0.37	-0.02	0	random
Zhang	2017	0		Dementia / Cognitive Impairment	Dementia	rct & cct & rct/cross	adults	music-based Interventions	Music Therapy	Standard Treatment / Other	activity control / Usual care	quality of life / functioning	quality of life	quality of life	?	mixed	mixed	7	370					control	SMD	-0.12	-0.36	0.12	0.346	random
network meta-analysis
no controls / very big heterogeneity
Sub-Group Analysis
Main-Result
?
missing data

## Sheet: AMSTAR-high rated
Author	Year	main graph	subgroup analysis	Subgroup specification	participants_normalised	participants	type of study	age	intervention_normalised	intervention	comparator_normalized	comparator	outcome domain	outcome_normalized	outcome	outcome scale	time of intervention / follow up_normalised	time of intervention / follow up	n studies	n participants	n intervention or number of events (RR/OR)	n total intervention RR/OR	n control or number of events (RR/OR)	n total control RR/OR	SMD, OR, RR in favor of	effect size	mean	lb	up	l²	model
Aalbers	2017	1	0		Depression	Depression	rct & cct	adults	MT	TAU & Music Therapy	Standard Treatment	TAU	psychopathology	depression symptoms	depression symptoms	clinician rated various scales	short-term	short-term	4	219	106		113		intervention	SMD	-0.98	-1.69	-0.27	0.83	random
Aalbers	2017	1	0		Depression	Depression	rct	adults	MT	TAU & Music Therapy	Standard Treatment	TAU	psychopathology	depression symptoms	depression symptoms	clinician rated	medium-term	medium-term	1	64	29		35		intervention	SMD	-0.38	-0.87	0.12	//	random
Aalbers	2017	1	0		Depression	Depression	rct & cct	adults	MT	TAU & Music Therapy	Standard Treatment	TAU	psychopathology	depression symptoms	depression symptoms	patient-reported various scales	short-term	short-term	4	142	71		71		intervention	SMD	-0.85	-1.37	-0.34	0.49	random
Aalbers	2017	0	0		Depression	Depression	rct	adults	MT	TAU & Music Therapy	Standard Treatment	TAU	adverse events	adverse events	adverse events	any adverse events	short-term	short-term	1	79	0	33	1	46	intervention	OR	0.45	0.02	11.46	//	random
Aalbers	2017	0	0		Depression	Depression	rct	adults	MT	TAU & Music Therapy	Standard Treatment	TAU	adverse events	adverse events	adverse events	any adverse events	medium-term	medium-term	1	79	1	33	2	46	intervention	OR	0.69	0.06	7.91	//	random
Aalbers	2017	1	0		Depression	Depression	rct	adults	MT	TAU & Music Therapy	Standard Treatment	TAU	quality of life / functioning	functioning	functioning	GAF	short-term	short-term	1	67	30		37		intervention	SMD	0.51	0.02	1	//	random
Aalbers	2017	1	0		Depression	Depression	rct	adults	MT	TAU & Music Therapy	Standard Treatment	TAU	quality of life / functioning	functioning	functioning	GAF	medium-term	medium-term	1	64	29		35		intervention	SMD	0.38	-0.12	0.88	//	random
Aalbers	2017	1	0		Depression	Depression	rct	adults	MT	TAU & Music Therapy	Standard Treatment	TAU	quality of life / functioning	quality of life	quality of life	RAND-36	short-term	short-term	1	67	30		37		intervention	SMD	0.32	-0.17	0.8	//	random
Aalbers	2017	1	0		Depression	Depression	rct	adults	MT	TAU & Music Therapy	Standard Treatment	TAU	quality of life / functioning	quality of life	quality of life	RAND-36	medium-term	medium-term	1	64	29		35		intervention	SMD	0.26	-0.23	0.76	//	random
Aalbers	2017	0	0		Depression	Depression	rct & cct	adults	MT	TAU & Music Therapy	Standard Treatment	TAU	adherence	leaving the study early	leaving the study early	leaving the study early	short-term	short-term	6	293	140		153		intervention	OR	0.49	0.14	1.7	0	random
Aalbers	2017	0	0		Depression	Depression	rct	adults	MT	TAU & Music Therapy	Standard Treatment	TAU	adherence	leaving the study early	leaving the study early	leaving the study early	medium-term	medium-term	1	79	33		46		intervention	OR	0.44	0.13	1.53	//	random
Aalbers	2017	1	0		Depression	Depression	rct & cct	adults	MT	TAU & Music Therapy	Standard Treatment	TAU	psychopathology	anxiety symptoms	anxiety symptoms	HADS-A	short-term	short-term	3	195	94		101		intervention	SMD	-0.74	-1.4	-0.08	0.8	random
Aalbers	2017	1	0		Depression	Depression	rct	adults	MT	TAU & Music Therapy	Standard Treatment	TAU	psychopathology	anxiety symptoms	anxiety symptoms	HADS-A	medium-term	medium-term	1	64	29		35		intervention	SMD	-0.4	-0.9	0.1	//	random
Aalbers	2017	1	0		Depression	Depression	rct	adults	MT	TAU & Music Therapy	Standard Treatment	TAU	psychopathology	self-esteem	self-esteem	SEI	short-term	short-term	1	20	10		10		intervention	SMD	-0.63	-1.53	0.27	//	random
Aalbers	2017	0	0		Depression	Depression	rct	adults	MT	Music Therapy	Psychological Therapy	Psychological Therapy	psychopathology	depression symptoms	depression symptoms	MADRS (clinician-rated)	short-term	short-term	1	11	9		2		intervention	SMD	-0.78	-2.36	0.81	//	random
Aalbers	2017	0	0		Depression	Depression	rct	adults	MT	Music Therapy	Psychological Therapy	Psychological Therapy	psychopathology	depression symptoms	depression symptoms	MADRS (clinician-rated)	medium-term	medium-term	1	11	9		2		intervention	SMD	-1.11	-2.74	0.53	//	random
Aalbers	2017	0	0		Depression	Depression	rct	adults	MT	Music Therapy	Psychological Therapy	Psychological Therapy	psychopathology	depression symptoms	depression symptoms	patient-reported various scales	short-term	short-term	4	131	68		63		intervention	SMD	-1.28	-3.57	1.02	0.96	random
Aalbers	2017	0	0		Depression	Depression	rct	adults	MT	Music Therapy	Psychological Therapy	Psychological Therapy	psychopathology	depression symptoms	depression symptoms	TDI (patient-reported)	medium-term	medium-term	1	11	9		2		intervention	SMD	-0.68	-2.26	0.89	//	random
Aalbers	2017	0	0		Depression	Depression	rct	adults	MT	Music Therapy	Psychological Therapy	Psychological Therapy	quality of life / functioning	quality of life	quality of life	RAND-36	short-term	short-term	1	11	9		2		intervention	SMD	1.31	-0.36	2.99	//	random
Aalbers	2017	0	0		Depression	Depression	rct	adults	MT	Music Therapy	Psychological Therapy	Psychological Therapy	quality of life / functioning	quality of life	quality of life	RAND-36	medium-term	medium-term	1	11	9		2		intervention	SMD	0.93	-0.67	2.54	//	random
Aalbers	2017	0	0		Depression	Depression	rct	adults	MT	Music Therapy	Psychological Therapy	Psychological Therapy	adherence	leaving the study early	leaving the study early	leaving the study early	short-term	short-term	4	137	71		66		intervention	OR	0.17	0.02	1.49	0	random
Aalbers	2017	0	0		Depression	Depression	rct	adults	MT	Music Therapy	Psychological Therapy	Psychological Therapy	adherence	leaving the study early	leaving the study early	leaving the study early	medium-term	medium-term	1	14	10		4		intervention	OR	0.11	0.01	1.92	//	random
Aalbers	2017	0	0		Depression	Depression	rct	adults	MT	Active Music Therapy	Receptive Music Therapy	Receptive Music Therapy	psychopathology	depression symptoms	depression symptoms	MADRS (clinician-rated)	short-term	short-term	1	9	5		4		intervention	SMD	-0.52	-1.87	0.83	//	random
Aalbers	2017	0	0		Depression	Depression	rct	adults	MT	Active Music Therapy	Receptive Music Therapy	Receptive Music Therapy	psychopathology	depression symptoms	depression symptoms	MADRS (clinician-rated)	medium-term	medium-term	1	9	5		4		intervention	SMD	-0.64	-2.02	0.73	//	random
Aalbers	2017	0	0		Depression	Depression	rct	adults	MT	Active Music Therapy	Receptive Music Therapy	Receptive Music Therapy	psychopathology	depression symptoms	depression symptoms	TDI (patient-reported)	short-term	short-term	1	9	5		4		intervention	SMD	-0.01	-1.33	1.3	//	random
Aalbers	2017	0	0		Depression	Depression	rct	adults	MT	Active Music Therapy	Receptive Music Therapy	Receptive Music Therapy	psychopathology	depression symptoms	depression symptoms	TDI (patient-reported)	medium-term	medium-term	1	9	5		4		intervention	SMD	-0.16	-1.48	1.16	//	random
Aalbers	2017	0	0		Depression	Depression	rct	adults	MT	Active Music Therapy	Receptive Music Therapy	Receptive Music Therapy	quality of life / functioning	quality of life	quality of life	SF-36 (Thai)	short-term	short-term	1	9	5		4		intervention	SMD	-0.24	-1.57	1.08	//	random
Aalbers	2017	0	0		Depression	Depression	rct	adults	MT	Active Music Therapy	Receptive Music Therapy	Receptive Music Therapy	quality of life / functioning	quality of life	quality of life	SF-36 (Thai)	medium-term	medium-term	1	9	5		4		control	SMD	0.02	-1.29	1.34	//	random
Aalbers	2017	0	0		Depression	Depression	rct	adults	MT	Active Music Therapy	Receptive Music Therapy	Receptive Music Therapy	adherence	leaving the study early	leaving the study early	leaving the study early	short-term	short-term	1	10	0	5	1	5	intervention	OR	0.27	0.01	8.46	//	random
Aalbers	2017	0	0		Depression	Depression	rct	adults	MT	Active Music Therapy	Receptive Music Therapy	Receptive Music Therapy	adherence	leaving the study early	leaving the study early	leaving the study early	medium-term	medium-term	1	10	0	5	1	5	intervention	OR	0.27	0.01	8.46	//	random
Geretsegger	2017	1	0		Schizophrenia / Psychosis	Schizophrenia / Schzophrenia-like	rct	adults	MT	Music Therapy & TAU	Standard Treatment	TAU	psychopathology	no subjective improvement (trialist rating)	No clinically important overall improvement (as rated by trialists)	?	short-term	short-term	1	61	17	31	20	30	intervention	RR	0.82	0.55	1.24	1	fixed
Geretsegger	2017	1	0		Schizophrenia / Psychosis	Schizophrenia / Schzophrenia-like	rct	adults	MT	Music Therapy & TAU	Standard Treatment	TAU	psychopathology	no subjective improvement (trialist rating)	No clinically important overall improvement (as rated by trialists)	?	medium-term	medium-term	2	133	17	72	40	61	intervention	RR	0.38	0.24	0.59	0.923	fixed
Geretsegger	2017	1	0		Schizophrenia / Psychosis	Schizophrenia / Schzophrenia-like	rct	adults	MT	Music Therapy & TAU	Standard Treatment	TAU	psychopathology	schizophrenia symptoms	Mental state: general	PANSS	short-term	short-term	1	75	35		40		intervention	SMD	-0.69	-1.16	-0.23	//	fixed
Geretsegger	2017	1	0		Schizophrenia / Psychosis	Schizophrenia / Schzophrenia-like	rct	adults	MT	Music Therapy & TAU	Standard Treatment	TAU	psychopathology	schizophrenia symptoms	Mental state: general	PANSS	medium-term	medium-term	2	159	73		86		intervention	SMD	-0.97	-1.31	-0.63	0.915	fixed
Geretsegger	2017	1	0		Schizophrenia / Psychosis	Schizophrenia / Schzophrenia-like	rct	adults	MT	Music Therapy & TAU	Standard Treatment	TAU	psychopathology	schizophrenia symptoms	Mental state: general	PANSS	long-term	long-term	1	90	45		45		intervention	SMD	-3.41	-4.07	-2.76	//	fixed
Geretsegger	2017	1	0		Schizophrenia / Psychosis	Schizophrenia / Schzophrenia-like	rct	adults	MT	Music Therapy & TAU	Standard Treatment	TAU	psychopathology	schizophrenia symptoms	Mental state: general	BPRS	short-term	short-term	1	30	16		14		control	SMD	0.27	-0.45	0.99	//	fixed
Geretsegger	2017	1	0		Schizophrenia / Psychosis	Schizophrenia / Schzophrenia-like	rct	adults	MT	Music Therapy & TAU	Standard Treatment	TAU	psychopathology	schizophrenia symptoms	Mental state: general	BPRS	medium-term	medium-term	1	70	40		30		intervention	SMD	-1.25	-1.77	-0.73	1	fixed
Geretsegger	2017	1	0		Schizophrenia / Psychosis	Schizophrenia / Schzophrenia-like	rct	adults	MT	Music Therapy & TAU	Standard Treatment	TAU	psychopathology	negative symptoms	Mental state: specific (Negative Symptoms)	SANS	short-term	short-term	5	319	181		138		intervention	SMD	-0.5	-0.73	-0.27	0.6707	fixed
Geretsegger	2017	1	0		Schizophrenia / Psychosis	Schizophrenia / Schzophrenia-like	rct	adults	MT	Music Therapy & TAU	Standard Treatment	TAU	psychopathology	negative symptoms	Mental state: specific (Negative Symptoms)	SANS	medium-term	medium-term	3	177	97		80		intervention	SMD	-0.55	-0.87	-0.24	0.8867	fixed
Geretsegger	2017	1	0		Schizophrenia / Psychosis	Schizophrenia / Schzophrenia-like	rct	adults	MT	Music Therapy & TAU	Standard Treatment	TAU	psychopathology	positive symptoms	Mental state: specific (Positive Symptoms)	SAPS	short-term	short-term	1	96	62		34		intervention	SMD	-0.18	-0.6	0.24	//	fixed
Geretsegger	2017	1	0		Schizophrenia / Psychosis	Schizophrenia / Schzophrenia-like	rct	adults	MT	Music Therapy & TAU	Standard Treatment	TAU	psychopathology	depression symptoms	Mental state: specific (Depression)	SDS	short-term	short-term	2	90	46		44		intervention	SMD	-0.63	-1.06	-0.21	0	fixed
Geretsegger	2017	1	0		Schizophrenia / Psychosis	Schizophrenia / Schzophrenia-like	rct	adults	MT	Music Therapy & TAU	Standard Treatment	TAU	psychopathology	depression symptoms	Mental state: specific (Depression)	HAM-D	short-term	short-term	1	30	16		14		intervention	SMD	-0.52	-1.25	0.21	//	fixed
Geretsegger	2017	1	0		Schizophrenia / Psychosis	Schizophrenia / Schzophrenia-like	rct	adults	MT	Music Therapy & TAU	Standard Treatment	TAU	psychopathology	depression symptoms	Mental state: specific (Depression)	CDSS	short-term	short-term	1	75	35		40		intervention	SMD	-0.73	-1.2	-0.26	//	fixed
Geretsegger	2017	1	0		Schizophrenia / Psychosis	Schizophrenia / Schzophrenia-like	rct	adults	MT	Music Therapy & TAU	Standard Treatment	TAU	psychopathology	anxiety symptoms	Mental state: specific (Anxiety)	SAS	short-term	short-term	1	60	30		30		intervention	SMD	-0.61	-1.13	-0.09	//	fixed
Geretsegger	2017	0	0		Schizophrenia / Psychosis	Schizophrenia / Schzophrenia-like	rct	adults	MT	Music Therapy & TAU	Standard Treatment	TAU	adherence	leaving the study early	Leaving the study early	//	short-term	short-term	11	692	1	362	7	330	intervention	RR	0.14	0.02	1.06	//	fixed
Geretsegger	2017	0	0		Schizophrenia / Psychosis	Schizophrenia / Schzophrenia-like	rct	adults	MT	Music Therapy & TAU	Standard Treatment	TAU	adherence	leaving the study early	Leaving the study early	//	medium-term	medium-term	8	531	9	262	17	269	intervention	RR	0.62	0.3	1.3	0.0718	fixed
Geretsegger	2017	0	0		Schizophrenia / Psychosis	Schizophrenia / Schzophrenia-like	rct	adults	MT	Music Therapy & TAU	Standard Treatment	TAU	adherence	leaving the study early	Leaving the study early	//	long-term	long-term	1	75	35		40		intervention	RR	0.97	0.5	1.89	//	fixed
Geretsegger	2017	1	0		Schizophrenia / Psychosis	Schizophrenia / Schzophrenia-like	rct	adults	MT	Music Therapy & TAU	Standard Treatment	TAU	quality of life / functioning	general functioning	general functioning	GAF	short-term	short-term	1	52	30		23		intervention	SMD	0.08	-0.47	0.62	1	fixed
Geretsegger	2017	1	0		Schizophrenia / Psychosis	Schizophrenia / Schzophrenia-like	rct	adults	MT	Music Therapy & TAU	Standard Treatment	TAU	quality of life / functioning	general functioning	general functioning	GAF	medium-term	medium-term	2	118	56		62		control	SMD	-0.19	-0.56	0.18	0	fixed
Geretsegger	2017	1	0		Schizophrenia / Psychosis	Schizophrenia / Schzophrenia-like	rct	adults	MT	Music Therapy & TAU	Standard Treatment	TAU	quality of life / functioning	general functioning	general functioning	IADL	short-term	short-term	1	90	45		45		intervention	SMD	-1.2	-1.65	-0.75	1	fixed
Geretsegger	2017	1	0		Schizophrenia / Psychosis	Schizophrenia / Schzophrenia-like	rct	adults	MT	Music Therapy & TAU	Standard Treatment	TAU	quality of life / functioning	general functioning	general functioning	IADL	medium-term	medium-term	1	90	45		45		intervention	SMD	-1.8	-2.29	-1.3	0.6763	fixed
Geretsegger	2017	1	0		Schizophrenia / Psychosis	Schizophrenia / Schzophrenia-like	rct	adults	MT	Music Therapy & TAU	Standard Treatment	TAU	quality of life / functioning	social functioning	social functioning	SDSS	short-term	short-term	1	40	20		20		intervention	SMD	-1.25	-1.94	-0.57	//	fixed
Geretsegger	2017	1	0		Schizophrenia / Psychosis	Schizophrenia / Schzophrenia-like	rct	adults	MT	Music Therapy & TAU	Standard Treatment	TAU	quality of life / functioning	social functioning	social functioning	SDSS	medium-term	medium-term	2	160	85		75		intervention	SMD	-0.72	-1.04	-0.4	0	fixed
Geretsegger	2017	1	0		Schizophrenia / Psychosis	Schizophrenia / Schzophrenia-like	rct	adults	MT	Music Therapy & TAU	Standard Treatment	TAU	quality of life / functioning	social functioning	social functioning	SDSS	long-term	long-term	1	90	45		45		intervention	SMD	-0.56	-0.98	-0.14	//	fixed
Geretsegger	2017	1	0		Schizophrenia / Psychosis	Schizophrenia / Schzophrenia-like	rct	adults	MT	Music Therapy & TAU	Standard Treatment	TAU	psychopathology	cognitive function: attention	cognitive function: Attention	PASAT	medium-term	medium-term	1	67	37		30		intervention	SMD	0.72	0.22	1.21	//	fixed
Geretsegger	2017	1	0		Schizophrenia / Psychosis	Schizophrenia / Schzophrenia-like	rct	adults	MT	Music Therapy & TAU	Standard Treatment	TAU	psychopathology	cognitive function: vigilance & attention	cognitive function: Vigilance and attention	CCPT	medium-term	medium-term	1	67	37		30		intervention	SMD	0.25	-0.23	0.74	//	fixed
Geretsegger	2017	1	0		Schizophrenia / Psychosis	Schizophrenia / Schzophrenia-like	rct	adults	MT	Music Therapy & TAU	Standard Treatment	TAU	psychopathology	cognitive function: memory	cognitive function: Memory	WMS	medium-term	medium-term	1	67	37		30		intervention	SMD	0.43	-0.06	0.92	//	fixed
Geretsegger	2017	1	0		Schizophrenia / Psychosis	Schizophrenia / Schzophrenia-like	rct	adults	MT	Music Therapy & TAU	Standard Treatment	TAU	psychopathology	cognitive function: memory	cognitive function: Memory	CMT	short-term	short-term	1	60	30		30		intervention	SMD	0.58	0.06	1.09	//	fixed
Geretsegger	2017	1	0		Schizophrenia / Psychosis	Schizophrenia / Schzophrenia-like	rct	adults	MT	Music Therapy & TAU	Standard Treatment	TAU	psychopathology	cognitive function: abstract thinking	cognitive function: Abstract thinking	BCST	medium-term	medium-term	1	67	37		30		intervention	SMD	0.09	-0.39	0.58	//	fixed
Geretsegger	2017	1	0		Schizophrenia / Psychosis	Schizophrenia / Schzophrenia-like	rct	adults	MT	Music Therapy & TAU	Standard Treatment	TAU	psychopathology	cognitive function: abstract thinking	cognitive function: Abstract thinking	WCST-Cc	short-term	short-term	1	90	45		45		control	SMD	-0.02	-0.07	0.03	0	fixed
Geretsegger	2017	1	0		Schizophrenia / Psychosis	Schizophrenia / Schzophrenia-like	rct	adults	MT	Music Therapy & TAU	Standard Treatment	TAU	psychopathology	cognitive function: abstract thinking	cognitive function: Abstract thinking	WCST-Cc	medium-term	medium-term	1	30	15		15		intervention	SMD	1.18	0.33	2.03	0.8697	fixed
Geretsegger	2017	0	0		Schizophrenia / Psychosis	Schizophrenia / Schzophrenia-like	rct	adults	MT	Music Therapy & TAU	Standard Treatment	TAU	psychopathology	behaviour: average endpoint	behaviour: average endpoint in general behaviour score	NOSIE	short-term	short-term	2	100	50		50		intervention	SMD	1.38	0.93	1.84	0.8918	fixed
Geretsegger	2017	0	0		Schizophrenia / Psychosis	Schizophrenia / Schzophrenia-like	rct	adults	MT	Music Therapy & TAU	Standard Treatment	TAU	psychopathology	behaviour: average change	behaviour: average change in general behaviour score	NOSIE	medium-term	medium-term	1	62	31		31		intervention	SMD	0.69	0.18	1.2	//	fixed
Geretsegger	2017	0	0		Schizophrenia / Psychosis	Schizophrenia / Schzophrenia-like	rct	adults	MT	Music Therapy & TAU	Standard Treatment	TAU	psychopathology	care satisfaction	Recipient of care satisfaction: Average endpoint score	CSQ	medium-term	medium-term	1	69	28		41		intervention	SMD	0.32	-0.16	0.8	//	fixed
Geretsegger	2017	1	0		Schizophrenia / Psychosis	Schizophrenia / Schzophrenia-like	rct	adults	MT	Music Therapy & TAU	Standard Treatment	TAU	quality of life / functioning	quality of life	quality of life: Average endpoint score	GWB	short-term	short-term	1	72	36		36		intervention	SMD	1.82	1.27	2.38	0.6763	fixed
Geretsegger	2017	1	0		Schizophrenia / Psychosis	Schizophrenia / Schzophrenia-like	rct	adults	MT	Music Therapy & TAU	Standard Treatment	TAU	quality of life / functioning	quality of life	quality of life: Mental health	SPG	short-term	short-term	1	31	17		14		intervention	SMD	0.05	-0.66	0.75	//	fixed
Geretsegger	2017	0	0		Schizophrenia / Psychosis	Schizophrenia / Schzophrenia-like	rct	adults	MT	Music Therapy & TAU	Standard Treatment	TAU	quality of life / functioning	percieved social support	Percieved social support	SSQ	short-term	short-term	1	72	36		36		intervention	SMD	0.73	0.26	1.21	//	fixed
Geretsegger	2022	1	0		Autism	Autism	rct & cct	children (mostly) & young adults	MT	Music Therapy	Standard Treatment / Other	Placebo Therapy or Standard Care	psychopathology	global improvement	global improvement		mixed	immediately post intervention	8	583	179	294	144	289	intervention	RR	1.22	1.06	1.4	0	fixed
Geretsegger	2022	0	0		Autism	Autism	rct & cct	children (mostly) & young adults	MT	Music Therapy	Standard Treatment / Other	Placebo Therapy or Standard Care	psychopathology	global improvement	global improvement		follow up	follow up (1-5 months)	2	99	35	50	29	49	intervention	RR	1.19	0.9	1.57	0	fixed
Geretsegger	2022	0	0		Autism	Autism	rct & cct	children (mostly) & young adults	MT	Music Therapy	Standard Treatment / Other	Placebo Therapy or Standard Care	psychopathology	global improvement	global improvement		follow up	follow up (6-11 months)	1	364	92	182	81	182	intervention	RR	1.14	0.91	1.41	0	fixed
Geretsegger	2022	0	0		Autism	Autism	rct & cct	children (mostly) & young adults	MT	Music Therapy	Standard Treatment / Other	Placebo Therapy or Standard Care	psychopathology	social interaction	social interaction		mixed	during intervention	3	44	22		22		intervention	SMD	1.15	0.49	1.8	0	random
Geretsegger	2022	0	0		Autism	Autism	rct & cct	children (mostly) & young adults	MT	Music Therapy	Standard Treatment / Other	Placebo Therapy or Standard Care	psychopathology	social interaction	social interaction		mixed	immediately post-intervention	12	603	314		289		intervention	SMD	0.26	-0.05	0.57	0.63	random
Geretsegger	2022	0	0		Autism	Autism	rct & cct	children (mostly) & young adults	MT	Music Therapy	Standard Treatment / Other	Placebo Therapy or Standard Care	psychopathology	social interaction	social interaction		follow up	follow up (1-5 months)	2	59	27		32		intervention	SMD	0.54	-0.11	1.19	0.34	random
Geretsegger	2022	0	0		Autism	Autism	rct & cct	children (mostly) & young adults	MT	Music Therapy	Standard Treatment / Other	Placebo Therapy or Standard Care	psychopathology	social interaction	social interaction		follow up	follow up (6-11 months)	1	258	132		126		control	SMD	-0.06	-0.3	0.18	//	random
Geretsegger	2022	0	0		Autism	Autism	rct & cct	children (mostly) & young adults	MT	Music Therapy	Standard Treatment / Other	Placebo Therapy or Standard Care	psychopathology	non-verbal communication	non-verbal communication		mixed	during intervention	3	50	25		25		intervention	SMD	1.06	0.44	1.69	0.58	fixed
Geretsegger	2022	0	0		Autism	Autism	rct & cct	children (mostly) & young adults	MT	Music Therapy	Standard Treatment / Other	Placebo Therapy or Standard Care	psychopathology	non-verbal communication	non-verbal communication		mixed	immediately post-intervention	7	192	103		89		intervention	SMD	0.26	-0.03	0.55	0.39	fixed
Geretsegger	2022	0	0		Autism	Autism	rct & cct	children (mostly) & young adults	MT	Music Therapy	Standard Treatment / Other	Placebo Therapy or Standard Care	psychopathology	verbal communication	verbal communication		mixed	during intervention	4	129	65		64		control	SMD	-0.06	-0.41	0.28	0	random
Geretsegger	2022	1	0		Autism	Autism	rct & cct	children (mostly) & young adults	MT	Music Therapy	Standard Treatment / Other	Placebo Therapy or Standard Care	psychopathology	verbal communication	verbal communication		mixed	immediately post-intervention	8	276	138		138		intervention	SMD	0.3	-0.18	0.78	0.72	random
Geretsegger	2022	0	0		Autism	Autism	rct & cct	children (mostly) & young adults	MT	Music Therapy	Standard Treatment / Other	Placebo Therapy or Standard Care	psychopathology	verbal communication	verbal communication		follow up	follow up (1-5 months)	1	52	26		26		intervention	SMD	0.22	-0.33	0.76	//	random
Geretsegger	2022	1	0		Autism	Autism	rct & cct	children (mostly) & young adults	MT	Music Therapy	Standard Treatment / Other	Placebo Therapy or Standard Care	quality of life / functioning	quality of life	quality of life		mixed	immediately post-intervention	3	340	174		166		intervention	SMD	0.28	0.06	0.49	0.17	fixed
Geretsegger	2022	0	0		Autism	Autism	rct & cct	children (mostly) & young adults	MT	Music Therapy	Standard Treatment / Other	Placebo Therapy or Standard Care	quality of life / functioning	quality of life	quality of life		follow up	follow up (6-11 months)	1	149	125		124		intervention	SMD	0.04	-0.21	0.29	//	fixed
Geretsegger	2022	0	0		Autism	Autism	rct & cct	children (mostly) & young adults	MT	Music Therapy	Standard Treatment / Other	Placebo Therapy or Standard Care	psychopathology	autism symptoms	total autism symptom severity		mixed	during intervention	1	16	8		8		control	SMD	0.15	-0.83	1.14	//	random
Geretsegger	2022	1	0		Autism	Autism	rct & cct	children (mostly) & young adults	MT	Music Therapy	Standard Treatment / Other	Placebo Therapy or Standard Care	psychopathology	autism symptoms	total autism symptom severity		mixed	immediately post-intervention	9	575	302		273		intervention	SMD	-0.83	-1.41	-0.24	0.87	random
Geretsegger	2022	0	0		Autism	Autism	rct & cct	children (mostly) & young adults	MT	Music Therapy	Standard Treatment / Other	Placebo Therapy or Standard Care	psychopathology	autism symptoms	total autism symptom severity		follow up	follow up (1-5 months)	2	69	35		34		intervention	SMD	-0.93	-1.81	-0.06	0.59	random
Geretsegger	2022	0	0		Autism	Autism	rct & cct	children (mostly) & young adults	MT	Music Therapy	Standard Treatment / Other	Placebo Therapy or Standard Care	psychopathology	autism symptoms	total autism symptom severity		follow up	follow up (6-11 months)	1	307	154		153		control	SMD	0.18	-0.05	0.41	//	random
Geretsegger	2022	0	0		Autism	Autism	rct & cct	children (mostly) & young adults	MT	Music Therapy	Standard Treatment / Other	Placebo Therapy or Standard Care	adverse events	adverse events	adverse events		mixed	immediately post-intervention	1	290	6	165	3	125	control	RR	1.52	0.39	5.94	//	fixed
Geretsegger	2022	0	0		Autism	Autism	rct & cct	children (mostly) & young adults	MT	Music Therapy	Standard Treatment / Other	Placebo Therapy or Standard Care	adverse events	adverse events	adverse events		follow up	follow up (6-11 months)	1	290	4	154	4	136	intervention	RR	0.88	0.23	3.46	//	fixed
Geretsegger	2022	0	0		Autism	Autism	rct & cct	children (mostly) & young adults	MT	Music Therapy	Standard Treatment / Other	Placebo Therapy or Standard Care	psychopathology	adaptive behaviour	adaptive behaviour		mixed	during intervention	4	52	26		26		intervention	SMD	1.19	0.56	1.82	0.28	fixed
Geretsegger	2022	1	0		Autism	Autism	rct & cct	children (mostly) & young adults	MT	Music Therapy	Standard Treatment / Other	Placebo Therapy or Standard Care	psychopathology	adaptive behaviour	adaptive behaviour		mixed	immediately post-intervention	5	462	240		222		control	SMD	-0.02	-0.2	0.16	0	fixed
Geretsegger	2022	0	0		Autism	Autism	rct & cct	children (mostly) & young adults	MT	Music Therapy	Standard Treatment / Other	Placebo Therapy or Standard Care	psychopathology	adaptive behaviour	adaptive behaviour		follow up	follow up (1-5 months)	1	35	16		19		intervention	SMD	0.56	-0.12	1.24	//	fixed
Geretsegger	2022	0	0		Autism	Autism	rct & cct	children (mostly) & young adults	MT	Music Therapy	Standard Treatment / Other	Placebo Therapy or Standard Care	psychopathology	adaptive behaviour	adaptive behaviour		follow up	follow up (6-11 months)	1	290	155		135		control	SMD	-0.12	-0.36	0.11	//	fixed
Geretsegger	2022	1	0		Autism	Autism	rct & cct	children (mostly) & young adults	MT	Music Therapy	Standard Treatment / Other	Placebo Therapy or Standard Care	quality of life / functioning	quality of family relationships	quality of family relationships		mixed	immediately post-intervention	3	56	26		30		intervention	SMD	0.29	-0.24	0.83	0	fixed
Geretsegger	2022	0	0		Autism	Autism	rct & cct	children (mostly) & young adults	MT	Music Therapy	Standard Treatment / Other	Placebo Therapy or Standard Care	quality of life / functioning	quality of family relationships	quality of family relationships		follow up	follow-up (1-5 months)	1	15	6		9		control	SMD	-0.04	-1.07	0.99	//	fixed
Geretsegger	2022	1	0		Autism	Autism	rct & cct	children (mostly) & young adults	MT	Music Therapy	Standard Treatment / Other	Placebo Therapy or Standard Care	quality of life / functioning	identity formation	identity formation		mixed	immediately post-intervention	2	55	26		29		intervention	SMD	1.35	-0.58	3.28	0.87	random
Geretsegger	2022	0	0		Autism	Autism	rct & cct	children (mostly) & young adults	MT	Music Therapy	Standard Treatment / Other	Placebo Therapy or Standard Care	quality of life / functioning	identity formation	identity formation		follow up	follow-up (1-5 months)	1	35	16		19		intervention	SMD	0.86	0.16	1.55	//	random
Geretsegger	2022	1	0		Autism	Autism	rct & cct	children (mostly) & young adults	MT	Music Therapy	Standard Treatment / Other	Placebo Therapy or Standard Care	psychopathology	depression symptoms	depression symptoms		medium term	immediately post-intervention	2	34	16		18		intervention	SMD	-0.34	-1.01	0.34	//	fixed
Geretsegger	2022	0	0		Autism	Autism	rct & cct	children (mostly) & young adults	MT	Music Therapy	Standard Treatment / Other	Placebo Therapy or Standard Care	psychopathology	depression symptoms	depression symptoms		follow up	follow-up (1-5 months)	1	36	17		19		intervention	SMD	-0.6	-1.27	0.07	//	fixed
Ghetti	2022	1	0		Substance Addiction	Substance Addiction	rct	mostly adults & adolescents	MT	Music Therapy	Standard Treatment	Standard Care	psychopathology	depression symptoms	depression self-report		short-term	immediately post intervention (1-3months duration)	3	100	51		49		intervention	SMD	-0.33	-0.72	0.07	0	random
Ghetti	2022	0	0		Substance Addiction	Substance Addiction	rct	mostly adults & adolescents	MT	Music Therapy	Standard Treatment	Standard Care	psychopathology	depression symptoms	depression self-report		follow up	short-term follow up (3 months)	1	60	30		30		intervention	SMD	-1.13	-6.33	4.07	//	random
Ghetti	2022	1	0		Substance Addiction	Substance Addiction	rct	mostly adults & adolescents	MT	Music Therapy	Standard Treatment	Standard Care	psychopathology	anxiety symptoms	axiety self-report		short-term	immediately post intervention (1-3months duration)	1	60	30		30		intervention	SMD	-0.17	-4.39	4.05	//	random
Ghetti	2022	0	0		Substance Addiction	Substance Addiction	rct	mostly adults & adolescents	MT	Music Therapy	Standard Treatment	Standard Care	psychopathology	anxiety symptoms	axiety self-report		follow up	short-term follow up (3 months)	1	60	30		30		intervention	SMD	-1.49	-5.76	2.76	//	random
Ghetti	2022	1	0		Substance Addiction	Substance Addiction	rct	mostly adults & adolescents	MT	Music Therapy	Standard Treatment	Standard Care	psychopathology	substance craving	substance craving		mixed	immediately after intervention (over all lengths)	3	254	104		150		intervention	SMD	-0.66	-1.23	-0.1	0.74	random
Ghetti	2022	0	1	intervention 1 day	Substance Addiction	Substance Addiction	rct	mostly adults & adolescents	MT	Music Therapy	Standard Treatment	Standard Care	psychopathology	substance craving	substance craving		1 day	immediately after intervention (1 day interventions e.g. detox)	2	218	86		132		intervention	SMD	-0.37	-0.64	-0.09	0	random
Ghetti	2022	0	1	intervention 1 to 3 months	Substance Addiction	Substance Addiction	rct	mostly adults & adolescents	MT	Music Therapy	Standard Treatment	Standard Care	psychopathology	substance craving	substance craving		short-term	immediately after intervention (1-3months duration)	1	36	18		18		intervention	SMD	-1.67	-2.21	-0.72	//	random
Ghetti	2022	1	0		Substance Addiction	Substance Addiction	rct	mostly adults & adolescents	MT	Music Therapy	Standard Treatment	Standard Care	positive predictor	treatment motivation	motivation for treatment/change		mixed	immediately after intervention (over all lengths)	5	408	191		217		intervention	SMD	0.41	0.21	0.61	0	random
Ghetti	2022	0	1	intervention 1 day	Substance Addiction	Substance Addiction	rct	mostly adults & adolescents	MT	Music Therapy	Standard Treatment	Standard Care	positive predictor	treatment motivation	motivation for treatment/change		1 day	immediately after intervention (1 day interventions e.g. detox)	4	392	182		219		intervention	SMD	0.42	0.2	0.64	0.15	random
Ghetti	2022	0	1	intervention 1 to 3 months	Substance Addiction	Substance Addiction	rct	mostly adults & adolescents	MT	Music Therapy	Standard Treatment	Standard Care	positive predictor	treatment motivation	motivation for treatment/change		short-term	immediately after intervention (1-3months duration)	1	16	9		7		intervention	SMD	0.29	-0.7	1.29	//	random
Ghetti	2022	1	0		Substance Addiction	Substance Addiction	rct	mostly adults & adolescents	MT	Music Therapy	Standard Treatment	Standard Care	positive predictor	motivation to stay sober	motivation to stay sober		mixed	immediately after intervention (over all lengths)	3	269	125		144		intervention	SMD	0.22	-0.02	0.47	0	random
Ghetti	2022	0	1	intervention 1 day	Substance Addiction	Substance Addiction	rct	mostly adults & adolescents	MT	Music Therapy	Standard Treatment	Standard Care	positive predictor	motivation to stay sober	motivation to stay sober		1 day	immediately after intervention (1 day interventions e.g. detox)	2	209	95		114		intervention	SMD	0.2	-0.15	0.55	0.37	random
Ghetti	2022	0	1	intervention 1 to 3 months	Substance Addiction	Substance Addiction	rct	mostly adults & adolescents	MT	Music Therapy	Standard Treatment	Standard Care	positive predictor	motivation to stay sober	motivation to stay sober		1-3 months	immediately after intervention (1-3months duration)	1	60	30		30		intervention	SMD	0.26	-0.25	0.77	//	random
Ghetti	2022	0			Substance Addiction	Substance Addiction	rct	mostly adults & adolescents	MT	Music Therapy	Standard Treatment	Standard Care	positive predictor	motivation to stay sober	motivation to stay sober		follow up	short-term follow up (3 months)	1	60	30		30		intervention	SMD	9.29	-4.6	23.18	//	random
Ghetti	2022	0			Substance Addiction	Substance Addiction	rct	mostly adults & adolescents	MT	Music Therapy	Standard Treatment	Standard Care	positive predictor	retention in treatment	retention in treatment		follow up	short-term follow up (3 months)	6	199	101		98		intervention	RR	0.99	0.93	1.05	0	random
Ghetti	2022	0			Substance Addiction	Substance Addiction	rct	mostly adults & adolescents	MT	Music Therapy	Standard Treatment plus active Control	Standard Care plus active Control	psychopathology	depression symptoms	depression self-report	BDI	1 day	immediately after intervention (1-day interventions)	1	100	56		54		intervention	SMD	-1.49	-4.98	2	//	random
Ghetti	2022	1			Substance Addiction	Substance Addiction	rct	mostly adults & adolescents	MT	Music Therapy	Standard Treatment plus active Control	Standard Care plus active Control	psychopathology	depression symptoms	depression self-report	Likert	short-term	short-term follow up (1 month)	1	53	26		28		intervention	SMD	0.03	-1.05	1.11	//	random
Ghetti	2022	1	0		Substance Addiction	Substance Addiction	rct	mostly adults & adolescents	MT	Music Therapy	Standard Treatment plus active Control	Standard Care plus active Control	psychopathology	substance craving	substance craving	various	mixed	immediately after intervention (over all lengths)	3	232	83		149		intervention	SMD	-0.04	-0.56	0.48	0.7	random
Ghetti	2022	0	1	intervention 1 day	Substance Addiction	Substance Addiction	rct	mostly adults & adolescents	MT	Music Therapy	Standard Treatment plus active Control	Standard Care plus active Control	psychopathology	substance craving	substance craving	various	1 day	immediately after intervention (1 day interventions e.g. detox)	2	196	65		131		control	SMD	-0.27	-0.57	0.03	0.37	random
Ghetti	2022	0	1	intervention 1 to 3 months	Substance Addiction	Substance Addiction	rct	mostly adults & adolescents	MT	Music Therapy	Standard Treatment plus active Control	Standard Care plus active Control	psychopathology	substance craving	substance craving	various	short-term	immediately after intervention (1-3months duration)	1	36	18		18		intervention	SMD	0.64	-0.03	1.31	//	random
Ghetti	2022	0			Substance Addiction	Substance Addiction	rct	mostly adults & adolescents	MT	Music Therapy	Standard Treatment plus active Control	Standard Care plus active Control	positive predictor	treatment motivation	motivation for treatment/change	various	1 day	immediately after intervention (1-day interventions)	5	411	163		248		intervention	SMD	0.46	0	0.93	0.8	random
Ghetti	2022	0			Substance Addiction	Substance Addiction	rct	mostly adults & adolescents	MT	Music Therapy	Standard Treatment plus active Control	Standard Care plus active Control	positive predictor	treatment motivation	motivation to stay sober	Likert	1 day	immediately after intervention (1-day interventions)	3	285	89		169		intervention	SMD	0.34	-0.11	0.78	0.87	random
Ghetti	2022	0			Substance Addiction	Substance Addiction	rct	mostly adults & adolescents	MT	Music Therapy	Standard Treatment plus active Control	Standard Care plus active Control	psychopathology	substance use	substance use		follow up	short-term follow up (1 month)	1	140	69		71		control	SMD	1.05	0.85	1.29	//	random
Jespersen	2022	0	0		Sleep Disorder	Sleep Disorder	rct	adults	Music Medicine	Listening to prerecorded music (with or withour relaxation instructions)	Standard Treatment / Other	TAU or no music control	psychopathology	sleep quality	sleep quality	PSQI	mixed	immediately post-intervention	10	708	358		350		intervention	MD	-2.79	-3.86	-1.72	0.81	random
Jespersen	2022	0	1	duration (8-21 days)	Sleep Disorder	Sleep Disorder	rct	adults	Music Medicine	Listening to prerecorded music (with or withour relaxation instructions)	Standard Treatment / Other	TAU or no music control	psychopathology	sleep quality	sleep quality	PSQI	very short term	immediately post-intervention	5	343	176		167		intervention	MD	-2.24	-2.9	-1.58	0.13	random
Jespersen	2022	0	1	duration (22-90 days)	Sleep Disorder	Sleep Disorder	rct	adults	Music Medicine	Listening to prerecorded music (with or withour relaxation instructions)	Standard Treatment / Other	TAU or no music control	psychopathology	sleep quality	sleep quality	PSQI	short-term	immediately post-intervention	5	365	182		183		intervention	MD	-3.36	-5.63	-1.1	0.9	random
Jespersen	2022	0	1	music selection: researcher-selected music	Sleep Disorder	Sleep Disorder	rct	adults	Music Medicine	Listening to prerecorded music (with or withour relaxation instructions)	Standard Treatment / Other	TAU or no music control	psychopathology	sleep quality	sleep quality	PSQI	mixed	immediately post-intervention	5	370	189		181		intervention	MD	-3.31	-5.32	-1.29	0.89	random
Jespersen	2022	0	1	music selection: participant selected (choice among researcher-selected playlists)	Sleep Disorder	Sleep Disorder	rct	adults	Music Medicine	Listening to prerecorded music (with or withour relaxation instructions)	Standard Treatment / Other	TAU or no music control	psychopathology	sleep quality	sleep quality	PSQI	mixed	immediately post-intervention	5	383	169		169		intervention	MD	-2.33	-3.37	-1.29	0.57	random
Jespersen	2022	0	1	relaxation instruction: no	Sleep Disorder	Sleep Disorder	rct	adults	Music Medicine	Listening to prerecorded music (with or withour relaxation instructions)	Standard Treatment / Other	TAU or no music control	psychopathology	sleep quality	sleep quality	PSQI	mixed	immediately post-intervention	8	583	296		287		intervention	MD	-2.85	-4.18	-1.51	0.85	random
Jespersen	2022	0	1	relaxation instruction: yes	Sleep Disorder	Sleep Disorder	rct	adults	Music Medicine	Listening to prerecorded music (with or withour relaxation instructions)	Standard Treatment / Other	TAU or no music control	psychopathology	sleep quality	sleep quality	PSQI	mixed	immediately post-intervention	2	383	169		169		intervention	MD	-2.64	-3.74	-1.54	0	random
Jespersen	2022	0	0		Sleep Disorder	Sleep Disorder	rct	adults	Music Medicine	Listening to prerecorded music (with or withour relaxation instructions)	Standard Treatment / Other	TAU or no music control	psychopathology	sleep quality	sleep quality	PSQI	mixed	immediately post-intervention	9	644	323		321		intervention	MD	-2.82	-4.09	-1.56	0.83	random
Jespersen	2022	0	1	Age-related sleep problems	Sleep Disorder	Sleep Disorder	rct	adults	Music Medicine	Listening to prerecorded music (with or withour relaxation instructions)	Standard Treatment / Other	TAU or no music control	psychopathology	sleep quality	sleep quality	PSQI	mixed	immediately post-intervention	3	184	90		94		intervention	MD	-2.78	-3.97	-1.58	0.49	random
Jespersen	2022	0	1	Insomnia related to medical condition	Sleep Disorder	Sleep Disorder	rct	adults	Music Medicine	Listening to prerecorded music (with or withour relaxation instructions)	Standard Treatment / Other	TAU or no music control	psychopathology	sleep quality	sleep quality	PSQI	mixed	immediately post-intervention	3	276	139		137		intervention	MD	-3.87	-7.66	-0.08	0.95	random
Jespersen	2022	1	1	Insomnia disorder	Sleep Disorder	Sleep Disorder	rct	adults	Music Medicine	Listening to prerecorded music (with or withour relaxation instructions)	Standard Treatment / Other	TAU or no music control	psychopathology	sleep quality	sleep quality	PSQI	mixed	immediately post-intervention	2	63	33		30		intervention	MD	-2.47	-4.18	-0.76	0	random
Jespersen	2022	0	1	Pregnancy-related insomnia	Sleep Disorder	Sleep Disorder	rct	adults	Music Medicine	Listening to prerecorded music (with or withour relaxation instructions)	Standard Treatment / Other	TAU or no music control	psychopathology	sleep quality	sleep quality	PSQI	mixed	immediately post-intervention	1	121	61		60		intervention	MD	-1.18	-2.35	-0.01	//	random
Jespersen	2022	0			Sleep Disorder	Sleep Disorder	rct	adults	Music Medicine	Listening to prerecorded music (with or withour relaxation instructions)	Standard Treatment / Other	TAU or no music control	psychopathology	insomnia severity	insomnia severity	ISI	mixed	immediately post-intervention	2	63	33		30		intervention	MD	-6.96	-15.21	1.28	0.95	random
Jespersen	2022	0			Sleep Disorder	Sleep Disorder	rct	adults	Music Medicine	Listening to prerecorded music (with or withour relaxation instructions)	Standard Treatment / Other	TAU or no music control	psychopathology	sleep onset latency	sleep onset latency	PSQI	mixed	immediately post-intervention	3	197	97		100		intervention	MD	-0.6	-0.83	-0.37	0	random
Jespersen	2022	0			Sleep Disorder	Sleep Disorder	rct	adults	Music Medicine	Listening to prerecorded music (with or withour relaxation instructions)	Standard Treatment / Other	TAU or no music control	psychopathology	total sleep time	total sleep time	PSQI	mixed	immediately post-intervention	3	197	97		100		intervention	MD	-0.69	-1.16	-0.23	0.7	random
Jespersen	2022	0			Sleep Disorder	Sleep Disorder	rct	adults	Music Medicine	Listening to prerecorded music (with or withour relaxation instructions)	Standard Treatment / Other	TAU or no music control	psychopathology	sleep interruption	sleep interruption	PSQI	mixed	immediately post-intervention	3	197	97		100		intervention	MD	-0.53	-1.47	0.4	0.97	random
Jespersen	2022	0			Sleep Disorder	Sleep Disorder	rct	adults	Music Medicine	Listening to prerecorded music (with or withour relaxation instructions)	Standard Treatment / Other	TAU or no music control	psychopathology	sleep efficiency	sleep efficiency	PSQI	mixed	immediately post-intervention	3	197	97		100		intervention	MD	-0.96	-1.38	-0.54	0.62	random
Jespersen	2022	0			Sleep Disorder	Sleep Disorder	rct	adults	Music Medicine	Listening to prerecorded music (with or withour relaxation instructions)	Standard Treatment / Other	TAU or no music control	psychopathology	depression symptoms	depression		mixed	immediately post-intervention	2	173	89		84		intervention	SMD	-2.04	-4.45	0.37	0.94	random
Jespersen	2022	0			Sleep Disorder	Sleep Disorder	rct	adults	Music Medicine	Listening to prerecorded music (with or withour relaxation instructions)	Standard Treatment / Other	TAU or no music control	psychopathology	anxiety	anxiety		mixed	immediately post-intervention	3	294	150		144		intervention	SMD	-0.52	-0.75	-0.28	0	random
Jespersen	2022	0			Sleep Disorder	Sleep Disorder	rct	adults	Music Medicine	Listening to prerecorded music (with or withour relaxation instructions)	Standard Treatment / Other	TAU or no music control	quality of life / functioning	quality of life	quality of life		mixed	immediately post-intervention	2	177	92		85		intervention	SMD	0.55	0.25	0.85	0	random
van der Steen	2018	1	0		Dementia / Cognitive Impairment	Dementia	rct	adults	MT	Music-based therapeutic interventions	Standard Treatment / Other	Usual Care or other Activities	quality of life / functioning	quality of life	emotional well-being including quality of life	?	mixed	end of treatment	11	348	149		199		intervention	SMD	0.32	0.02	0.62	0.3954	random
van der Steen	2018	0	1	Control: Usual Care	Dementia / Cognitive Impairment	Dementia	rct	adults	MT	Music-based therapeutic interventions	Standard Treatment	Usual Care	quality of life / functioning	quality of life	emotional well-being including quality of life	?	mixed	end of treatment	3	113	45		68		intervention	SMD	0.47	-0.3	1.25	0.669	random
van der Steen	2018	0	1	Control: Other Activities	Dementia / Cognitive Impairment	Dementia	rct	adults	MT	Music-based therapeutic interventions	Standard Treatment / Other	Other Activities	quality of life / functioning	quality of life	emotional well-being including quality of life	?	mixed	end of treatment	8	235	104		131		intervention	SMD	0.3	-0.04	0.64	0.333	random
van der Steen	2018	1	0		Dementia / Cognitive Impairment	Dementia	rct	adults	MT	Music-based therapeutic interventions	Standard Treatment / Other	Usual Care or other Activities	psychopathology	depression symptoms	dementia symptom depression	various (BEHAVE-AD, NPI, Cornell, other)	mixed	end of treatment	11	503	241		262		intervention	SMD	-0.27	-0.45	-0.09	0	random
van der Steen	2018	0	1	Control: Usual Care	Dementia / Cognitive Impairment	Dementia	rct	adults	MT	Music-based therapeutic interventions	Standard Treatment	Usual Care	psychopathology	depression symptoms	dementia symptom depression	various (BEHAVE-AD, NPI, Cornell, other)	mixed	end of treatment	11	307	149		158		intervention	SMD	-0.28	-0.53	-0.04	0.0982	random
van der Steen	2018	0	1	Control: Other Activities	Dementia / Cognitive Impairment	Dementia	rct	adults	MT	Music-based therapeutic interventions	Standard Treatment / Other	Other Activities	psychopathology	depression symptoms	dementia symptom depression	various	mixed	end of treatment	11	196	92		104		intervention	SMD	-0.23	-0.52	0.06	0	random
van der Steen	2018	1	0		Dementia / Cognitive Impairment	Dementia	rct	adults	MT	Music-based therapeutic interventions	Standard Treatment / Other	Usual Care or other Activities	psychopathology	anxiety symptoms	dementia symptom anxiety	various (STAI-A, NPI, BEHAVE-AD)	mixed	end of treatment	15	478	222		256		intervention	SMD	-0.43	-0.72	-0.14	0.5324	random
van der Steen	2018	0	1	Control: Usual Care	Dementia / Cognitive Impairment	Dementia	rct	adults	MT	Music-based therapeutic interventions	Standard Treatment	Usual Care	psychopathology	anxiety symptoms	dementia symptom anxiety	various (STAI-A, NPI, BEHAVE-AD)	mixed	end of treatment	6	237	109		128		intervention	SMD	-0.22	-0.48	0.04	0	random
van der Steen	2018	0	1	Control: Other Activities	Dementia / Cognitive Impairment	Dementia	rct	adults	MT	Music-based therapeutic interventions	Standard Treatment / Other	Other Activities	psychopathology	anxiety symptoms	dementia symptom anxiety	various (STAI-A, NPI, BEHAVE-AD)	mixed	end of treatment	9	241	113		128		intervention	SMD	-0.63	-1.13	-0.12	0.6613	random
van der Steen	2018	1	0		Dementia / Cognitive Impairment	Dementia	rct	adults	MT	Music-based therapeutic interventions	Standard Treatment / Other	Usual Care or other Activities	psychopathology	agitation & agression	dementia symptom behavior problems (agitation & aggression)	various (BEHAVE-AD, NPI, CMAI)	mixed	end of treatment	16	626	293		333		intervention	SMD	-0.07	-0.24	0.1	0.0945	random
van der Steen	2018	0	1	Control: Usual Care	Dementia / Cognitive Impairment	Dementia	rct	adults	MT	Music-based therapeutic interventions	Standard Treatment	Usual Care	psychopathology	agitation & agression	dementia symptom behavior problems (agitation & aggression)	various (BEHAVE-AD, NPI, CMAI)	mixed	end of treatment	10	458	220		238		intervention	SMD	-0.1	-0.31	0.11	0.2082	random
van der Steen	2018	0	1	Control: Other Activities	Dementia / Cognitive Impairment	Dementia	rct	adults	MT	Music-based therapeutic interventions	Standard Treatment / Other	Other Activities	psychopathology	agitation & agression	dementia symptom behavior problems (agitation & aggression)	various (BEHAVE-AD, NPI, CMAI)	mixed	end of treatment	6	168	73		95		control	SMD	0.01	-0.31	0.32	0.5324	random
van der Steen	2018	1	0		Dementia / Cognitive Impairment	Dementia	rct	adults	MT	Music-based therapeutic interventions	Standard Treatment / Other	Usual Care or other Activities	psychopathology	behaviour problems	dementia symptom behavior problems (overall)	NPI	mixed	end of treatment	13	442	185		257		intervention	SMD	-0.23	-0.46	-0.01	0.1915	random
van der Steen	2018	0	1	Control: Usual Care	Dementia / Cognitive Impairment	Dementia	rct	adults	MT	Music-based therapeutic interventions	Standard Treatment	Usual Care	psychopathology	behaviour problems	dementia symptom behavior problems (overall)	NPI	mixed	end of treatment	6	251	107		144		intervention	SMD	-0.4	-0.71	-0.1	0.2233	random
van der Steen	2018	0	1	Control: Other Activities	Dementia / Cognitive Impairment	Dementia	rct	adults	MT	Music-based therapeutic interventions	Standard Treatment / Other	Other Activities	psychopathology	behaviour problems	dementia symptom behavior problems (overall)	NPI	mixed	end of treatment	7	191	78		113		intervention	SMD	-0.02	-0.32	0.28	0	random
van der Steen	2018	1	0		Dementia / Cognitive Impairment	Dementia	rct	adults	MT	Music-based therapeutic interventions	Standard Treatment / Other	Other Activities	psychopathology	social behaviour	dementia symptom social behavior	?	mixed	end of treatment	3	70	35		35		intervention	SMD	0.54	0.06	1.02	0	random
van der Steen	2018	1	0		Dementia / Cognitive Impairment	Dementia	rct	adults	MT	Music-based therapeutic interventions	Standard Treatment / Other	Usual Care or other Activities	psychopathology	cognitive function	cognition	various (MMSE, SIB)	mixed	end of treatment	8	350	162		188		intervention	SMD	0.15	-0.06	0.36	0	random
van der Steen	2018	0	1	Control: Usual Care	Dementia / Cognitive Impairment	Dementia	rct	adults	MT	Music-based therapeutic interventions	Standard Treatment	Usual Care	psychopathology	cognitive function	cognition	various (MMSE, SIB)	mixed	end of treatment	4	216	102		114		intervention	SMD	0.18	-0.09	0.45	0	random
van der Steen	2018	0	1	Control: Other Activities	Dementia / Cognitive Impairment	Dementia	rct	adults	MT	Music-based therapeutic interventions	Standard Treatment / Other	Other Activities	psychopathology	cognitive function	cognition	various (MMSE, SIB)	mixed	end of treatment	4	134	60		74		intervention	SMD	0.1	-0.25	0.44	0	random
van der Steen	2018	1	0		Dementia / Cognitive Impairment	Dementia	rct	adults	MT	Music-based therapeutic interventions	Standard Treatment / Other	Usual Care or other Activities	quality of life / functioning	quality of life	emotional well-being including quality of life	?	follow up	long-term (>= 4 weeks after treatment)	5	180	68		112		intervention	SMD	0.34	-0.12	0.08	0.4581	random
van der Steen	2018	0	1	Control: Usual Care	Dementia / Cognitive Impairment	Dementia	rct	adults	MT	Music-based therapeutic interventions	Standard Treatment	Usual Care	quality of life / functioning	quality of life	emotional well-being including quality of life	?	follow up	long-term (>= 4 weeks after treatment)	2	72	25		47		intervention	SMD	0.91	-0.85	2.67	0.801	random
van der Steen	2018	0	1	Control: Other Activities	Dementia / Cognitive Impairment	Dementia	rct	adults	MT	Music-based therapeutic interventions	Standard Treatment / Other	Other Activities	quality of life / functioning	quality of life	emotional well-being including quality of life	?	follow up	long-term (>= 4 weeks after treatment)	3	108	43		65		intervention	SMD	0.18	-0.22	0.58	0.0293	random
van der Steen	2018	1	0		Dementia / Cognitive Impairment	Dementia	rct	adults	MT	Music-based therapeutic interventions	Standard Treatment / Other	Usual Care or other Activities	psychopathology	depression symptoms	dementia symptom depression	?	follow up	long-term (>= 4 weeks after treatment)	7	354	159		195		intervention	SMD	-0.03	-0.24	0.19	0	random
van der Steen	2018	0	1	Control: Usual Care	Dementia / Cognitive Impairment	Dementia	rct	adults	MT	Music-based therapeutic interventions	Standard Treatment	Usual Care	psychopathology	depression symptoms	dementia symptom depression	?	follow up	long-term (>= 4 weeks after treatment)	4	233	108		125		intervention	SMD	-0.02	-0.28	0.24	0	random
van der Steen	2018	0	1	Control: Other Activities	Dementia / Cognitive Impairment	Dementia	rct	adults	MT	Music-based therapeutic interventions	Standard Treatment / Other	Other Activities	psychopathology	depression symptoms	dementia symptom depression	?	follow up	long-term (>= 4 weeks after treatment)	3	121	51		70		intervention	SMD	-0.04	-0.41	0.33	0	random
van der Steen	2018	1	0		Dementia / Cognitive Impairment	Dementia	rct	adults	MT	Music-based therapeutic interventions	Standard Treatment / Other	Usual Care or other Activities	psychopathology	anxiety symptoms	dementia symptom anxiety	?	follow up	long-term (>= 4 weeks after treatment)	7	265	118		147		intervention	SMD	-0.28	-0.71	0.15	0.634	random
van der Steen	2018	0	1	Control: Usual Care	Dementia / Cognitive Impairment	Dementia	rct	adults	MT	Music-based therapeutic interventions	Standard Treatment	Usual Care	psychopathology	anxiety symptoms	dementia symptom anxiety	?	follow up	long-term (>= 4 weeks after treatment)	3	141	64		77		intervention	SMD	-0.06	-0.48	0.37	0.3453	random
van der Steen	2018	0	1	Control: Other Activities	Dementia / Cognitive Impairment	Dementia	rct	adults	MT	Music-based therapeutic interventions	Standard Treatment / Other	Other Activities	psychopathology	anxiety symptoms	dementia symptom anxiety	?	follow up	long-term (>= 4 weeks after treatment)	4	124	54		70		intervention	SMD	-0.53	-1.31	0.25	0.7374	random
van der Steen	2018	1	0		Dementia / Cognitive Impairment	Dementia	rct	adults	MT	Music-based therapeutic interventions	Standard Treatment / Other	Usual Care or other Activities	psychopathology	agitation & agression	dementia symptom beavior problems (agitation & aggression)	?	follow up	long-term (>= 4 weeks after treatment)	6	330	149		181		intervention	SMD	-0.1	-0.33	0.13	0.0647	random
van der Steen	2018	0	1	Control: Usual Care	Dementia / Cognitive Impairment	Dementia	rct	adults	MT	Music-based therapeutic interventions	Standard Treatment	Usual Care	psychopathology	agitation & agression	dementia symptom beavior problems (agitation & aggression)	?	follow up	long-term (>= 4 weeks after treatment)	4	241	113		128		intervention	SMD	-0.17	-0.42	0.09	0	random
van der Steen	2018	0	1	Control: Other Activities	Dementia / Cognitive Impairment	Dementia	rct	adults	MT	Music-based therapeutic interventions	Standard Treatment / Other	Other Activities	psychopathology	agitation & agression	dementia symptom beavior problems (agitation & aggression)	?	follow up	long-term (>= 4 weeks after treatment)	2	89	36		53		control	SMD	0.1	-0.66	0.86	0.6725	random
van der Steen	2018	1	0		Dementia / Cognitive Impairment	Dementia	rct	adults	MT	Music-based therapeutic interventions	Standard Treatment / Other	Usual Care or other Activities	psychopathology	behaviour problems	dementia symptom beavior problems (overall)	NPI	follow up	long-term (>= 4 weeks after treatment)	8	351	142		209		intervention	SMD	-0.19	-0.51	0.14	0.5094	random
van der Steen	2018	0	1	Control: Usual Care	Dementia / Cognitive Impairment	Dementia	rct	adults	MT	Music-based therapeutic interventions	Standard Treatment	Usual Care	psychopathology	behaviour problems	dementia symptom beavior problems (overall)	NPI	follow up	long-term (>= 4 weeks after treatment)	5	207	88		119		intervention	SMD	-0.32	-0.85	0.21	0.6712	random
van der Steen	2018	0	1	Control: Other Activities	Dementia / Cognitive Impairment	Dementia	rct	adults	MT	Music-based therapeutic interventions	Standard Treatment / Other	Other Activities	psychopathology	behaviour problems	dementia symptom beavior problems (overall)	NPI	follow up	long-term (>= 4 weeks after treatment)	3	144	54		90		intervention	SMD	-0.09	-0.44	0.25	0	random
van der Steen	2018	1	0		Dementia / Cognitive Impairment	Dementia	rct	adults	MT	Music-based therapeutic interventions	Standard Treatment / Other	Other Activities	psychopathology	social behaviour	dementia symptom social behavior	?	follow up	long-term (>= 4 weeks after treatment)	2	48	23		25		intervention	SMD	0.53	-0.53	1.6	0.5431	random
van der Steen	2018	1	0		Dementia / Cognitive Impairment	Dementia	rct	adults	MT	Music-based therapeutic interventions	Standard Treatment / Other	Usual Care or other Activities	psychopathology	cognitive function	cognition	?	follow up	long-term (>= 4 weeks after treatment)	3	193	81		112		intervention	SMD	0.07	-0.21	0.36	0	random
van der Steen	2018	0	1	Control: Usual Care	Dementia / Cognitive Impairment	Dementia	rct	adults	MT	Music-based therapeutic interventions	Standard Treatment	Usual Care	psychopathology	cognitive function	cognition	?	follow up	long-term (>= 4 weeks after treatment)	2	146	65		81		intervention	SMD	0.09	-0.24	0.41	0	random
van der Steen	2018	0	1	Control: Other Activities	Dementia / Cognitive Impairment	Dementia	rct	adults	MT	Music-based therapeutic interventions	Standard Treatment / Other	Other Activities	psychopathology	cognitive function	cognition	?	follow up	long-term (>= 4 weeks after treatment)	1	47	16		31		intervention	SMD	0.04	-0.56	0.64	//	random
