# Supplementary material for: Evidence for music therapy and music medicine in psychiatry: transdiagnostic meta-review of meta-analyses
Source: BJPsych Open. 2024 Dec 13;11(1):e4. doi: 10.1192/bjo.2024.826 (PMC11733488; doi:10.1192/bjo.2024.826)
Supplement: Lassner et al. supplementary material 9 — Lassner et al. supplementary material [file S2056472424008263sup009.zip]

Archive with 11 entries (11 files):
- A7 Extracted data.xlsx
- A1 PRIOR-Checklist.docx
- A2 SearchTerm_GradeCriteria_Amendments.docx
- A3 PICOS table.docx
- A4 Included & Excluded Articles.docx
- A5 Calculations & Grade Rating.zip
- A6 AMSTAR Rating.xlsx
- __MACOSX/._A1 PRIOR-Checklist.docx
- __MACOSX/._A2 SearchTerm_GradeCriteria_Amendments.docx
- __MACOSX/._A3 PICOS table.docx
- __MACOSX/._A4 Included & Excluded Articles.docx
